# Supplementary material for: Metagenomic insights and biosynthetic potential of Candidatus Entotheonella symbiont associated with Halichondria marine sponges
Source: Microbiol Spectr. 2024 Nov 22;13(1):e02355-24. doi: 10.1128/spectrum.02355-24 (PMC11705928; doi:10.1128/spectrum.02355-24)
Supplement: Supplemental data — Taxonomic assignments for all operational taxonomic units. [file spectrum.02355-24-s0009.xlsx]

## Sheet: OTU_Org
ID	Name	Taxonomy	Combined Abundance	Min	Max	Mean	Median	Std	Halichondria dokdoensis	Cliona celata	Halichondria sp.	Mycale sp.	[SW_HiFi] (tr) Abundance	Representative Sequences
o__EC94, 755585	755585	k__Bacteria, p__Proteobacteria, c__Betaproteobacteria, o__EC94, f__, g__, s__	6448	0	3410	644.8	0	1362.18	0	3038	0	0	0	GTTTGATCCTGGCTCAGATTGAACGCTGGCGGCACGCTTTACACATGCAAGTCGAGCGGTCAAAATGAGGGGGCTTGCCCCCGAAAGACGAGCGGCGGACGGGTGAGTAACGCATGGGAATGCGCCCAGTAGTGGGGGACAACCCTGGGAAACCAGGGCTAATACCGCATGTTTTCCACGGAACAAAGCGGGGGACTTCTTCGGAAACCCCGCGCTATTGGAGCAGCCCATGTCCGATTAGCTTGTTGGCGGGGTAACGGCCCACCAAGGCGACGATCGGTAGCTGGTCTGAGAGGATGATCAGCCACACCGGGACTGAGACACGGCCCGGACTCCTACGGGAGGCAGCAGTGGGGAATATTGGACAATGGGGGCAACCCTGATCCAGCGATGCCGCGT…
g__Candidatus Portiera, 4309498	4309498	k__Bacteria, p__Proteobacteria, c__Gammaproteobacteria, o__Oceanospirillales, f__Halomonadaceae, g__Candidatus Portiera, s__	1804	0	1804	180.4	0	570.475	0	1804	0	0	0	GGTTACCTTGTTACGACTTTACCCCAGTTATGAGCCACAAAGTGGTGAGCGCCCTCCCGAGGGTTAGGCTACCCACTTCTTTTGCAACCCACTTCCATGGTATGACGGGCGGTGTGTACAAGGCCCGGGAACGTATTCACCGCGACATTCTGATTCGCGATTACTAGCGATTCCGACTTCACGCAGTCGAATTGCAGACTGCGATCCGGACTACGAAGTGTTTTAAGGGATTGGCTCGGCCTCGCGACGTCGCAACCCTCTGTACACTCCATTGTAGCACGTGTGTAGCCCTACCCGTAAGGACCATGATGACTTGACGTCGTCCCTTCCTTCCTCAAGCTTATCGCTCGCGGTCTCGTTAAAGTTCCCGCCATTACGCGTTGGCAACTAACGACAGGG…
f__OM60, 91523	91523	k__Bacteria, p__Proteobacteria, c__Gammaproteobacteria, o__Alteromonadales, f__OM60, g__, s__	539	2	199	53.9	18.5	76.0182	50	39	199	191	4	GCAGGCCTAACACATGCACGTCGAGCGCGAAAAGCCTTCGGGCTGAGTAAAGCGGCGGACGGGTGAGTAACGCGTAGGAATCTACCTGGTAGTGGGGGACAACTTGGGGAAACTCAAGCTAATACCGCATACGCCCTAAGGGGGAAAGCGGGGGACCTTCGGGCCTCGCGCTATCGGATGAGCCTGCGTAGGATTAGCTAGTTGGTGGGGTAAAGGCCTACCAAGGCGACGATCCTTAGCTGGTCTGAGAGGATGATCAGCCACACTGGAACTTGAGACACGGTCCAGACTCCTACGGGAGGCAGCAGTGGGGAATATTGCGCAATGGGCGAAAGCCTGACGCAGCCATGCCGCGTGTGTGAAGAAGGCCTTAGGGTTGTAAAAGCACTTTTCAATTGG…
g__Synechococcus, 594168	594168	k__Bacteria, p__Cyanobacteria, c__Synechococcophycideae, o__Synechococcales, f__Synechococcaceae, g__Synechococcus, s__	540	0	386	54	18.5	117.468	4	33	386	11	29	AGAGTTTGATCCTGCTCAGGACGAACGGCTGGCGGCGTGCCTAACACATGCAGTCGAGCGGAGATAATTTGTAGCTTGCTACAAATTATCTTAGCGGCGGACGGGTGAGTAACGCGTGGATAACCTGCCTTTTACAGGGGGATATCACAGGGAAACTTGTGCTAATACCGCATAACATATCGAAGTGGCATCACTTAGATATCAAAGGAGAAATCCGGTAGAAGATGGATCCGCGTCCGATTAGCTAGTTGGCGGGGTAAAGGCCCACCAAGGCGATGATCAGTAGCTGGTCTGAGAGGACAATCAGCCACACTGGGACTGAGACACGGCCCAGACTCCTACGGGAGGCAGCAGTGAGGAATTTTCCGCAATGGGCTAACGCCTGACGGAGCAATGCCG…
f__Pirellulaceae, 202341	202341	k__Bacteria, p__Planctomycetes, c__Planctomycetia, o__Pirellulales, f__Pirellulaceae, g__, s__	476	0	295	47.6	10	93.0032	0	19	295	28	7	AGGAACAAATGGGAACCTACCTCGGGGCCTAGGAATAGCGGCGGGAAACTAGCCGGTAATGCCAGATAGATGTCTCCGGACCAAAGAGCTTAGCCACCCTAGAGACGAGGCCCATTTCCTATCAGCTAGATGAGTAGAGAGTAACGGCTCACCATAGGCTACGACGGGTACGAGGGTAGTGAGATGCATAGCCCCCGCTCACTAGGGACTAGAGACACTAGCCCAGACACCTACGGGTAGGCTGCAGTCGAGAATCTTCGGCAATGGGCGCAAGCCTGACCGAGCAATGCCGCGTGCGGGATGCAGGCCTTCGGGTTGTAAACCGCTGTCGAGGGGGATTAAGAGCAATTTGAAAGATCCCTGGAGGAAGGGCCGGCTAATCTCGTGCCAGCAGCCGCG…
c__Spirochaetes, 1147406	1147406	k__Bacteria, p__Spirochaetes, c__Spirochaetes, o__, f__, g__, s__	8	0	8	0.8	0	2.52982	0	8	0	0	0	AACGAACGCTAGCGGTGCGTTTTAAGCATGCAAGTCGAACGGTAATCTATCTTCGGATAGGTGAGAGTGGCGAACGGGTGAGTAACACGTAGGTGATCTACCCTGAGATTGGGGATAGCTCATGGAAACATGATGTAATACCGAATATCATTCTTGGATTATGATCTTAGAATGAAAGGTGCTTCGGCACCGTCTCTGGATGAGCCTGCGCCATATTAGCTTGTTGGTGGGGTAAAGGCCCACCAAGGCGACGATATGTAGCCGGCCTGAGAGGGTGTACGGCCACACTGGGACTGAGATACGGCCCAGACCCCTACGGGGGGCAGCAGCTAAGAATCTTCCGCAATGGGCGAAAGCCTGACGGAGCGACACCGCGTGGATGACGAAGGTCTTACGATT…
o__Cercozoa, 537598	537598	k__Bacteria, p__Cyanobacteria, c__Chloroplast, o__Cercozoa, f__, g__, s__	97	0	50	9.7	0	18.6193	0	6	39	0	50	AGAGTTTGATCCTGGCTCAGGATGAACGCTAGCGGTATGCTTAACACATGCAAGTCGAACGGAGTTTCTAATATTGACTTTCGGGAATTTATTTTAAACTTAGTGGCGAACGGGTGAATAACACGTAAGAACCTACCTTTAAGAAGGGGATAACAGTTAGAAATGACTGCTAATACCCTATATACCTACGGGTAAAAGATTTATCGCTTAAAGCAGGGCTTGCGTCTGATTAGCTAGTTGGTTGGGTAAAGGCTAACCAAGGCAACGATCAGTAGCTGGCTTGAGAGGGCGACCAGCCACACTGGGACTGAGACACGGCCCAGACTTCTACGGAAGGCAGCAGTGAGGAATTTTCCGCAATGGGCGAAAGCCTGACGGAGCAATACCGCGTGGAGGATG…
c__Chloroplast, 3601578	3601578	k__Bacteria, p__Cyanobacteria, c__Chloroplast, o__, f__, g__, s__	53	0	26	5.3	0	9.84378	0	6	26	0	21	GAGAGTTTGATCCTGGCTCAGGATGAACGCTGGCGGCATGCTTAATACATGCAAGTTGAACGAGAATAGTAAAAGCTTGCTTTTACTAGGACAGTAGCGAACGGGTGAGTAATACGTAAGAATCTGCCCTTTGGAGGAGGAAAACGGTTGGAAACGACCGCTAATCCTGCATATGCCATTGGTAAAAGGTCTCTAACACGAGATTGCCAAAGGATGAGCTTACGCCTGATTAGCTAGTTGGTGGGGTAAAAGCCTACCAAGGCAACGATCAGTAGCTGGTCTGAGAGGATGATCAGCCACACTGGGACTGAGACACGGCCCAGACTCCTACGGGAGGCAGCAGTAGGGAATTTTCCGCAATGGGCGAAAGCCTGACGGAGCAATGCCGCGTGGAGGGTG…
f__Cryomorphaceae, 537078	537078	k__Bacteria, p__Bacteroidetes, c__Flavobacteriia, o__Flavobacteriales, f__Cryomorphaceae, g__, s__	35	0	27	3.5	0.5	8.39643	1	5	1	0	27	GGATGAACGCTAGCGGCAGGCCTAACACATGCAAGTCGAGGGGTAACAGGAAAGCTTGCTTTTGCTGACGACCGGCGCACGGGTGCGTAACGCGTATGCAACCTACCTCATACTGGAGCATAGCCCTTGGAAACGGGGATTAATACTCCATGGTATCATGAATTCGCATGTTTTCATGATTAAAGAATTTCGGTATGAGATGGGCATGCGTCCCATTAGCTAGTTGGTGAGGTAACGGCTCACCAAGGCGACGATGGGTAGGGGGCCTGAGAGGGTGGTCCCCCACACTGGGACTGAGACACGGACCAGACTCCTACGGGAGGCAGCAGTGAGGAATATTGGTCAATGGAGGCAACTCTGAACCAGCCATGCCGCGTGAAGGATGACGGCCCTATGGGT…
f__Rhodobacteraceae, 202080	202080	k__Bacteria, p__Proteobacteria, c__Alphaproteobacteria, o__Rhodobacterales, f__Rhodobacteraceae, g__, s__	3361	1	1600	336.1	42	563.045	486	2	1083	8	93	AACGAACGCTGGCGGCAGGCCTAACACATGCAAGTCGGACGAAGGCGGCAGGTTTCTGCTGTCTTAGTGGCGAACGGGTTAGTAACGCGTGGGAACGTGCCTTTTTCTACGGAATAGTCTTGGGAAACTGGGTTGAATACCGTATACGCCCTCGTTGTGTTGTGATATTTTATCATGGTATAATGGGGGGAAAGATTTATGTCGGAGAGAGATCGGCCCGCGTTAGATTAGGTAGTTGGTGGGGTAAGGGCCTACCAAGCCTACGATCTATAGCTGGTTTGAGAGGATGATCAGCAACACTGGGACTGAGACACGGCCCAGACTCCTACGGGAGGCAGCAGTGGGGGATCTTGGACAATGGGCGCAAGCCTGATCCAGCCATGCCGCGTGAGTGAAGAA…
g__Flavobacterium, 367523	367523	k__Bacteria, p__Bacteroidetes, c__Flavobacteriia, o__Flavobacteriales, f__Flavobacteriaceae, g__Flavobacterium, s__	144	0	48	14.4	8	16.1878	1	2	11	32	18	AGAGTTTGATCATGGCTCAGGATGAACGCTAGCGGCAGGCTTAACACATGCAAGTCGAGGGGTATTGTTCTTCGGAATGAGAGACCGGCGCACGGGTGCGTAACGCGTATGCAATCTACCTTTCACAGAGGGATAGCCCAGAGAAATTTGGATTAATACCTCATAGTATTGCGGAATGGCATCATTCTGTAATTAAAGTCACAACGGTGAAAGATGAGCATGCGTCCCATTAGCTAGTTGGTAAGGTAACGGCTTACCAAGGCTACGATGGGTAGGGGTCCTGAGAGGGAGATCCCCCACACTGGTACTGAGACACGGACCAGACTCCTACGGGAGGCAGCAGTGAGGAATATTGGACAATGGGCGCAAGCCTGATCCAGCCATGCCGCGTGCAGGATG…
c__Alphaproteobacteria, 4458421	4458421	k__Bacteria, p__Proteobacteria, c__Alphaproteobacteria, o__, f__, g__, s__	5703	0	3124	570.3	15	1000.17	840	1	5	447	0	TAGAGTTTGATCCTGGCTCACCATGAACGCTGGCGGTATGCCTAACACATGCAAGTCGAACGGGAATCCTTAGGGATTCTAGTGGCGGACGGGTGAGTAACGCGTGAGAACCTGCCTCGAGGATGGGGACAACAGCGGGAAACTGCTGCTAATACCCAATAAGCCGAAAGGTAAAAGATTAATCGCTTCGAGAGGGGCTCGCGTCCGATTAGCTAGTTGGTGGGGTAAGAGCCTACCAAGGCGGCGATCGGTAGCTGGTCTGAGAGGATGAGCAGCCACACTGGGACTGAGACACGGCCCAGACTCCTACGGGAGGCAGCAGTGGGGAATTTTCCGCAATGGGCGAAAGCCTGACGGAGCAATACCGCGTGCGGGAGGAAGCCCTTTGGGGTGTAAACC…
g__Flavobacterium, 231591	231591	k__Bacteria, p__Bacteroidetes, c__Flavobacteriia, o__Flavobacteriales, f__Flavobacteriaceae, g__Flavobacterium, s__	12	0	6	1.2	0.5	1.8738	2	1	2	0	1	GCTAGCGGCAGGCCTAACACATGCAAGTCGAGGGGTATTCAGTTTTCGGACTGCGAGAGACCGGCGCACGGGTGCGTAACGCGTATGCAATCTACCTTTTACAGGGGAATAGCCCAGAGAAATTTGGATTAATGCCCCATAGNATATAAACTTCGCATGTTGTTTATATTAAAGTTCCAACGGTAAAAGATGAGCATGCGTCCCATTAGTTAGTTGGTAAGGTAACGGCTTACCAAGACGATGATGGGTAGGAGTCCTGAGAGGGAGATCCCCCACACTGGTACTGAGACACGGACCAGACTCCTACGGGAGGCAGCAGTGAGGAATATTGGACAATGGGCGCAAGCCTGATCCAGCCATGCCGCGTGCAGGAAGAAGCATCTATGGTGTGTAAACTGC…
f__Pirellulaceae, 4362197	4362197	k__Bacteria, p__Planctomycetes, c__Planctomycetia, o__Pirellulales, f__Pirellulaceae, g__, s__	29	0	17	2.9	1	5.13052	1	1	17	2	4	AGAGTTTGATCATGGCTCAGAGTGAACGTTGTCGGCGTGGATTAGGCATGCGAGTCGAGCGGCCCGCAAGGGCAGCGGCGAAAGGGACAGTAATGCGTGGGAATCTGCCTTCAGGCTCGGGATAGCCGCGGGAAACTGCGGGTAATACCGAATAACGTCTCCGGACCAAAGGTGAGACTCCGCCTGAAGATGAGCCCACGTCCTATTAGCTAGTTGGCGGGGTAACGGCCCACCAAGGCATCGATGGGTAGCAGGTGTGAGAGCACGACCTGCGTCATTGGGACTGAGAACTGCCCAGACGCCTACGGGCGGCTGCAGTCGAGGATTTTTGGCAATGGGCGCAAGCCTGACCAAGCGACGCCGAGTGCGGGATGAAGGTTTTCGGATTGTAAACCGCTT…
f__Mamiellaceae, 800075	800075	k__Bacteria, p__Cyanobacteria, c__Chloroplast, o__Chlorophyta, f__Mamiellaceae, g__, s__	6	0	4	0.6	0	1.26491	0	1	1	0	4	GGCTACCTTGTTACGACTTCACCCTAGTCACCAACTCTGCCTTCGGCGTCCTCGTCCTTTACAGGTTCGAGTAACGACTTAGGGAAGGGTCGACTTCCATGGTGTGACGGGCAGTGTGTACAAGACCCGGGAACGTATTCACCGCTGTATGCTGACCAGCGATTACTAGCGATTCCACCTTCATGTACTCGAGTTGCAGAGTACAATCCGAACTGAGATCGAGTTTATGAGATTGGCATACCTTCGCAGGTTAGCGACCCTTTGTCTCGACCATTGTAGTACGTGTGTAGCCCAGGATGTAAGGGGCATGCTGACTTGACATCATCCACACCTTCCTCCGATGTTGATCGGCAGTTTCTCTTAAGCACTGTAAACAGCAACAAGAGACATGGGTTGCGC…
f__Ulvophyceae, 577032	577032	k__Bacteria, p__Cyanobacteria, c__Chloroplast, o__Chlorophyta, f__Ulvophyceae, g__, s__	11	0	4	1.1	1	1.37032	0	1	4	1	3	ATGAACGCTGGCGGCATGCTTAACACATGCAAGTTGAACGGGTTTAAGTTTATTAAACTTAAACAAGTAGCGGACGGGTGAGTAACGCGTAAGAACCTACCTTTAGGTAAGGAATAACTATTGGAAGCGATAGATAATACCTTATAAGCTTATAGTAAAAGATAAAATCGCCTAAGGATGGGCTTGCGTCTGATTAGCTTGTTGGTGATTTAAAAGATTCACCAAGGCAACGATCAGTAGTTGGTCTAAGAGGATGATCAACCACACTGGGACTGAGACACGGCCCAGACCTCTACGGAGGGCAGCAGTGAGGAATTTTCCGCAATGGGCGAAAGCCTGACGGAGCAATGCCGCGTGGAGGATGAAAGCTTGTGAGTCGTAAACTCCTTTTCTTAGTGA…
f__Pseudoalteromonadaceae, 229982	229982	k__Bacteria, p__Proteobacteria, c__Gammaproteobacteria, o__Vibrionales, f__Pseudoalteromonadaceae, g__, s__	43	0	14	4.3	0.5	6.0928	0	1	13	0	3	GTCGAGCGGCGGACGGGTGAGTAATGCCTAGGAAATTGCCCTCGATGTGGGGGATAACCATTGGAAACGATGGCTAATACCGCATAATGCCTACGGGCCAAAGAGGGGGACCTTCGGGCCTCTCGCGTCAGGATATGCCTAGGTGGGATTAGCTAGTTGGTGAGGTAATGGCTCACCAAGGCGACGATCCCTAGCTGGTCTGAGAGGATGATCAGCCACACTGGAACTGAGACACGGTCCAGACTCCTACGGGAGGCAGCAGTGGGGAATATTGCACAATGGGCGCAAGCCTGATGCAGCCATGCCGCGTGTGTGAAAAAAGCCTCTTCGGTTGTGAAAGCACTTTCCATCCTGAGGAAGGGGAGGGTAATTAATAAGCTGCATTATTTTACGTTTACG…
g__Alteromonas, 1127128	1127128	k__Bacteria, p__Proteobacteria, c__Gammaproteobacteria, o__Alteromonadales, f__Alteromonadaceae, g__Alteromonas, s__	12	0	10	1.2	0	3.11983	0	1	0	0	10	GATTGAACGCTGGCGGCAGGCCTAACACATGCAAGTCGAACGGTAACAGGATTAGCTTGCTAATCGCTGACGAGTGGCGGACGGGTGAGTAATGCTTGGGAACTTGCCTTTGCGAGGGGGATAACAGTTGGAAACGACTGCTAATACCGCATAATGTCTTCGGACCAAACGGGGCTTAGGCTCCGGCGCAAAGAGAGGCCCAAGTGAGATTAGCTAGTTGGTGAGGTAAAGGCTCACCAAGGCGACGATCTCTAGCTGTTCTGAGAGGAAGATCAGCCACACTGGGACTGAGACACGGCCCAGACTCCTACGGGAGGCAGCAGTGGGGAATATTGCACAATGGGGGAAACCCTGATGCAGCCATGCCGCGTGTGTGAAGAAGGCCTTCGGGTTGTAAAG…
g__Agrobacterium, 4303796	4303796	k__Bacteria, p__Proteobacteria, c__Alphaproteobacteria, o__Rhizobiales, f__Rhizobiaceae, g__Agrobacterium, s__	2155	0	1618	215.5	2	505.953	0	1	3	190	1	GAGTGGCAGACGGGTGAGTAACGCGTGGGAACATACCCTTTCCTGCGGAATAGCTCCGGGAAACTGGAATTAATACCGCATACGTTTACGGGGGAAAGATTTATCGGGGAAGGATTGGCCCGCGTTGGATTAGCTAGTTGGTGGGGTAAAGGCCTACCAAGGCGACGATCCATAGCTGGTCTGAGAGGATGATCAGCCACATTGGGACTGAGACACGGCCCAAACTCCTACGGGAGGCAGCAGTGGGGAATATTGGACAATGGGCGCAAGCCTGATCCAGCCATGCCGCGTGAGTGATGAAGGCCTTAGGGTTGTAAAGCTCTTTCACCGATGAAAGATAATTGACCGAGTAGTCAGGAGAAAAGAAGCCCCGGCTTAAATTTCGTGACCAGACAGCCC…
o__Flavobacteriales, 4363259	4363259	k__Bacteria, p__Bacteroidetes, c__Flavobacteriia, o__Flavobacteriales, f__, g__, s__	10	0	6	1	0	1.88562	0	1	0	0	2	GATGAACGCTAGCGGCAGGCTTAACACATGCAAGTCGAACGGTAACAGAAAAAGCTTGCTTTTTGCTGACGAGTGGCGAACGGGTGAGTAACGCGTATGCAACCTACCTTTAACTGAGGAATAGCCCAGAGAAATTTGGATTAATACCTCATAATAACATTTAATCTCATGTTTAGATGTTTAAAGCTTTTGCGGTTAAAGATGGGCATGCGTGACATTAGTTTGTTGGTGTGGTAACGGCACACCAAGACTACGATGTCTAGGGAGTCTGAGAGGATGATCCCCCACACTGGTACTGAGACACGGACCAGACTCCTACGGGAGGCAGCAGTGAGGAATATTGGTCAATGGACGAAAGTCTGAACCAGCCATGCCGCGTGAAGGATGACGGCCCTACGG…
g__Candidatus Entotheonella, 2581885	2581885	k__Bacteria, p__Proteobacteria, c__Deltaproteobacteria, o__[Entotheonellales], f__[Entotheonellaceae], g__Candidatus Entotheonella, s__	4338	0	3436	433.8	0	1076.92	3436	0	220	0	0	AGAGTTTGATCCTGGCTCAGGATGAACGCTGGCGGCGTGCTTAACACATGCAAGTCGAACGGGAAAGGGTGCTTCGGCACCTGAGTAGAGCGGCGAACGGGTGCGTAACACGTAAGTAATCTGCCTCAGACTCTGGGATAACATCTCGAAAGGGGTGCTAATACCAGATAGGTCCCTTGGGTGATGCCCTTGGGGGAAAGGTTTGCCGGTCTGAGATGAGCTTGCGTCCCATTAGCTTGTTGGTGGGGTAATGGCTTACCAAGGCTTCGATCAGTAGCTGGTCTGAGAGGACGATCAGCCACACTGGGACTGAGACACGGCCCAGACTCCTACGGGAGGCAGCAGTGGGGAATTTTGCGCAATGGGCGAAAGCCTGACGCAGCAACGCCGCGTGAAGGA…
f__Rhodospirillaceae, 569101	569101	k__Bacteria, p__Proteobacteria, c__Alphaproteobacteria, o__Rhodospirillales, f__Rhodospirillaceae, g__, s__	78	0	78	7.8	0	24.6658	78	0	0	0	0	GAGTTTGATCCTGGCTCAGAACGAACGCTGGCGGCATGCTTAACACATGCAAGTCGAACGCTGGGGACCTCATGGCGGACGGGTGAGTAACGCGTGGGAACCTGCCTTGTGGTAGGGGATAACCGCGGGAAACTGCGGCTAATACCCTATGAGTTGAAGAGGGGAAAGATTTCGCCATAAGAGGGGCCCGCGTCGGATTAGGTAGTTGGTGGGGTAACGGCCTACCAAGCCAACGATCCGTAGCTGGTCTGAGAGGATGATCAGCCACACTGGGACTGAGACACGGCCCAGACTCCTACGGGAGGCAGCAGTGGGGAATATTGGACAATGGGCGCAAGCCTGATCCAGCAATGCCGCGTGAGTGATGAAGGCCTTAGGGTTGTAAAGCTCTTTCGCCCG…
g__Devosia, 4444582	4444582	k__Bacteria, p__Proteobacteria, c__Alphaproteobacteria, o__Rhizobiales, f__Hyphomicrobiaceae, g__Devosia, s__	127	0	61	12.7	0	21.7616	61	0	37	0	1	AGAGTTTGATCCTGGCTCAGGACGAACGCTGGCGGCGGGCTTAACACATGCAAGTCGAACGGTTCCTTCGGGGACAGTGGCAGACGGGTGAGTAACGCGTGGGAACCTACCCGGTACTACGGAATAGCTCCTGGAAACGGGAATTAATACCGTATACGCCCTTTTGGGGAAAGATTTATCGGTATCGGATGGGCCCGCGTTGGATTAGTTAGTTGGTGGGGTAATGGCTTACCAAGACGACGATCCATAGCTGGTCTGAGAGGATGATCAGCCACACTGGGACTGAGACACGGCCCAGGCTCCTACGGGAGGCAGCAGTGGGGAATATTGGACAATGGGGGCAACCCTGATCCAGCCATGCCGCGTGAGTGATGAAGGCCTTAGGGTTGTAAAGCTCTT…
g__Nitrospina, 813870	813870	k__Bacteria, p__Proteobacteria, c__Deltaproteobacteria, o__Desulfobacterales, f__Nitrospinaceae, g__Nitrospina, s__	417	0	306	41.7	0	95.0042	14	0	55	306	0	GAGTGAACGCTAGCGGCGTGGATTAGGCATGCAAGTTGAGCGCGAAAGCATGATGAAGGATCCTTCGGGTGACTGATTCCGCGAGTAGAGCAGCGCAAGGGTGAGTAATACATGGCTAACATACCCCGAACATGAGAATAACTATTAGAAATGATAGCTAATGCTCAATAGTTTCTTAAGACCTCCTGGTCTAAAGAATAAAGGTAGGGATCCTTCGGGACCTTCCGGTTTGGGAGTGGGTCATGGGCTATCAGCTAGTTGGTGAGGTAAAGGCTCACCAAGGCTACGATGGTTAGCCGGCCTGAGAGGGTGATCGGCCACACTGGAACTGAGACACGGTCCAGACTCCTACGGGAGGCAGCAGTGGGGAATATTGCGCAATGGGCGAAAGCCTGACGC…
g__Agrobacterium, 201562	201562	k__Bacteria, p__Proteobacteria, c__Alphaproteobacteria, o__Rhizobiales, f__Rhizobiaceae, g__Agrobacterium, s__	7	0	5	0.7	0	1.63639	5	0	0	0	0	TACGACTTCACCCCAGTCGCTGACCCTACCGTGGTCGCCTGCCCCCTTGCGGTTAGCGCAGCGCCTTCGGGTAAAACCAACTCCCATGGTGTGACGGGCGGTGTGTACAAGGCCCGGGAACGTATTCACCGCGGCGTTCTGATCCGCGATTACTAGCGATTCCAACTTCATGCACTCGAGTTGCAGAGTGCAATCCGAACTGAGATGGCTTTTGGAGATTAGCTCGGGGTCGCCCCCTTCGCTGCCCACTGTCACCACCATTGTAGCACGTGTGTAGACTTGACGTCATCCCCACTTCCTCTCGGTTATCACCGGCAGTCCCCTTAGAGTGCCAACTGAATGCTGGCAACTAAGGGCGAGGGTTGCGCTCGTTGCGGGACTTAACCCAACATCTCACGA…
f__Thiotrichaceae, 561112	561112	k__Bacteria, p__Proteobacteria, c__Gammaproteobacteria, o__Thiotrichales, f__Thiotrichaceae, g__, s__	380	0	317	38	1	98.7905	4	0	37	317	1	TGAACGCTGGCGGCGTGCTTAACACATGCAAGTCGAACGGAAACAGATATCTTCGGATATGCTGTCGAGTGGCGAACGGGTGAGTAATGTATAGTTAATTTGCCTCTTAGAAAGGGATAGCCATTGGAAACGATGATTAATACCTTATACTCCTTTTGCTGTAAAAGTAAAAGGGAAACGCTTTATTGTGCTAAGAGATAAGACTATATCCTATCAGCTAGTTGGTAGTGTAAGAGACTACCAAGGCAATGACGGGTAGCTGGTCTGAGAGGATGATCAGCCACATCGGGACTGAGACACGGCCCGGACTCCTACGGGAGGCAGCAGTGGGGAATATTGGACAATGGGCGCAAGCCTGATCCAGCAATGCCGCGTGTGTGAAGAAGGCCTGAGGGTTGT…
p__SBR1093, 630008	630008	k__Bacteria, p__SBR1093, c__, o__, f__, g__, s__	36	0	34	3.6	0	10.6999	2	0	0	0	0	GAGCGAACGCTGGCGGCGTGCTTAACACATGCAAGTCGTGCGAAGCTATTTTGAGGGGTAACCCTTAGAGTAGACTGAGCGGCAGACGAGTGAGTAACACGTGGGTAACCTACCTCCAGGACCGGGATAACCACGGGAAACTAGGGCTAATTCCGGATAAGACCACGGCATCTATGGATGCTGGGGTAAAAGGTGGCCTCTGGTGATGAGCCAAGCTACCACTTGGAGATGGGCCCGCGTCCCATCAGGTAGTTGGTGAGGTAACGGCTCACCAAGCCTAAGACGGGTAGCTGGCCTTAGCGGGTGGTCAGCCACACTGGGACTGAGACACGGCCCCGACTCCTACGGGAGGCAGCAGTGGGGAATATTGGGCAATGGGCGAAAGCCTGACCCAGCGAC…
f__Phormidiaceae, 589799	589799	k__Bacteria, p__Cyanobacteria, c__Oscillatoriophycideae, o__Oscillatoriales, f__Phormidiaceae, g__, s__	980	0	875	98	2.5	273.676	2	0	1	4	875	AGAGTTTGATCATGGCTCAGGATGAACGCTGGCGGTCTGCTTTACACATGCAAGTCGAACGGACTCTTCGGAGTTAGTGGCGGACGGGTGAGTAACGCGTGAGAATCTGCCTCTAGAACGGGGGACACAGAGGGAAACTTCTGCTAATCCCGGATGAGCCGAAAGGTCGAAGATTTTTCTTCTAGAGATGAACTCGCTTCTGATTAACTAGTTGGTAAGGGAAGAGCTGACCAACGCGAGCATCAATAACTGGCCGGATAGGATATTCGGCACCACTGAAACTGAGAACGGCCCAGATTCTACGGGAGGAACCAGGGGGATTTTTCGGCAAGGGGGCAGCCTTGCCGAAGCATGTCCGTGGGGGGGAGGCAACCTTTTGGGTGGTAACCTCCTTTTCTC…
f__Pseudomonadaceae, 364760	364760	k__Bacteria, p__Proteobacteria, c__Gammaproteobacteria, o__Pseudomonadales, f__Pseudomonadaceae, g__, s__	38	0	19	3.8	1	5.94045	2	0	6	0	0	CACCCCAGTCATGAATCACTCCGTGGTAACCGTCCCCCCGAAGGTTAGACTAGCTACTTCTGGAGCAACCCACTCTCGTGGTGTGACGGGCGGTGTGTACAAGGCCCGGGAACGTATTCACCGCGGCATGCTGATCCGCGATTACTAGCGATTCCAGCTTCATGTAGGCGAGTTGCAGCCTACAATCCGAACTGAGAACGGTTTTATGGGATTGGCTAAACCTCGCGGTCTTGCAGCCCTTTGTACCGTCCATTGTAGCACGTGTGTAGCCCTGGCCGTAAGGGCCATGATGACTTGACGTCATCCCCACCTTCCTCCGGTTTGTCACCGGCAGTCTCCTTAGAGTGCCCACCATTACGTGCTGGTAACTAAGGACAATGGGTTGCGCTCGTTACGGGA…
o__Kiloniellales, 202797	202797	k__Bacteria, p__Proteobacteria, c__Alphaproteobacteria, o__Kiloniellales, f__, g__, s__	4	0	2	0.4	0	0.843274	2	0	0	0	0	AGAGTTTGATCCTGGCTCAGAACGAACGCTGGCGGCAGGCCTAACACATGCAAGTCGAACGAAGTCTTCGGACTTAGTGGCGCACGGGTGAGTAACGCGTGGGAACCTACCCCTAGGTGCGGAATAACTTTTGGAAACGAAAGCTAATACCGCATATGCCCCATCATCTTGGCGATGGTGGGGGAAAGATTTATCGCCTTGGGATGGGCCCGCGTTGGATTAGCTTGTTGGTGAGGTAAAAGCTCACCAAGGCTGCGATCCATAGCTGGTCTGAGAGGATGATCAGCCACACTGGGACTGAGACACGGCCCAGACTCCTACGGGAGGCAGCAGTGGGGAATATTGGACAATGGGCGAAAGCCTGATCCAGCCATGCCGCGTGAGTGATGAAGGCCCTAG…
o__Chromatiales, 833694	833694	k__Bacteria, p__Proteobacteria, c__Gammaproteobacteria, o__Chromatiales, f__, g__, s__	49	0	33	4.9	0	10.5457	2	0	33	0	0	AGAGTTTGATCCTGGCTCAGATTGAACGCTGGCGGCATGCCTAACACATGCAAGTCGAACGGTAACGACAGAAACAATCCTTCGGGTGCGTTTCTGGGCGACGAGTGGCGAACGGGTGAGTAACACTTAGGAATCTACCCAGTAGTGGGGGATAGCCCGGGGAAACCCGGATTAATACCGCATACGCCCTACGGGGGAAAGCGGGGGATCTTCGGACCTCGCGCTGTTGGATGAGCCTAAGTCCGATTAGCTTGTTGGTGGGGTAAAGGCCTACCAAGGCGACGATCGGTAGCTGGTCTGAGAGGACGATCAGCCACACTGGGACTGAGACACGGCCCAGACTCCTACGGGAGGCAGCAGTGGGGAATATTGGACAATGGGGGCAACCCTGATCCAGCA…
g__Planctomyces, 4466524	4466524	k__Bacteria, p__Planctomycetes, c__Planctomycetia, o__Planctomycetales, f__Planctomycetaceae, g__Planctomyces, s__	6	0	3	0.6	0	1.07497	2	0	3	0	0	ATGCAAGTCGAGCGCTCATCAGCAATGGTGGGAGCGGCGAACGGCGTAGTAATTCATAGGAACGTACCCTCAGGACGGGGATAGCTACGGGAAACTGTAGGTAATACCCGATGATCTCCGCGGAGCAAAGGTGTGATTCCGCCTGAGGAGCGGCTTATGCGATATTAGCTAGTTGGTGGGGTAATGGCCTACCAAGGCAAAGATGTCTAGGGGGTGTGAGAGCATGGCCCCCACGACCGGAACTGAGATACTGTCCGGACACCTACGGGTGGCTGCAGTCGAGAATCTTCCGCAATGGACAAAAGTCTGACGGAGCGACGCCGCGTGCGGGATGAAGGCCCTTGGGTTGTAAACCGCTGTCAGAGGGGATGAAATCTTCGGAGGTACTCCTCCGAAGTT…
c__Chloroplast, 1111696	1111696	k__Bacteria, p__Cyanobacteria, c__Chloroplast, o__, f__, g__, s__	11	0	3	1.1	0.5	1.37032	1	0	3	0	3	ACGGGCGGTGTGGAAAGGCCCGGGAACGTATTCACCACTGTATGGCTGACCAGTGATTACTAGCGATTCCAGCTTCATCGTCTCGAGTTGCAGAGACGAATCCGAACTGAGATTAGATTTAGCGATTAACATCTTTTTGCAAAGTAGTCACGTATTGTTCTAACCATTGTAGCACGTGTGTCGCCCAGAGTATAAGGGGCATGCTGACTTGACGTCATCCTCACCTTCCTCCGGCTTGTCACCGGCAGTTCTTCTCGATCTGAAATCACAACAAGAAGTAAGGGTTGCGCTCGTTGCGGGACTTAACCCAACATCTCACGACACGAGCTGACGACAGCCATGCACCACCTGTGCACCTAAACTAGCTTTCACTAATACCTACTAAGTAGTGGCATGTCA…
f__Rhodobacteraceae, 4297587	4297587	k__Bacteria, p__Proteobacteria, c__Alphaproteobacteria, o__Rhodobacterales, f__Rhodobacteraceae, g__, s__	4	0	2	0.4	0	0.699206	1	0	1	0	0	GGCTACTTGTACGACTTCACCCCAGTCACTGAGCCGACCGTGGTTGGCTGCCTCCGCTTGCGAGGTTGGCGCACCACCTTCGGGTAGACCCAATTCCCATGGTGTGACGGGCGGTGTGTACAAGGCCCGGGAACGTATTCACCGCGTCATGCTGTTACGCGATTACTAGCGATTCCGACTTCATGCCCTCGAGTTGCAGAGGACAATCCGAACTGAGACGGCTTTTGGGGATTAACCCACTGTCACCGCCATTGTAGCACGTGTGTAGCCCATCCCGTAAGGGCCATGAGGACTTGACGTCATCCCCACCTTCCTCCGGCTTATCACCGGCGGTCCCTCCAGAGTGCCCAACTGAATGCTGGCAACTGAAGGCGAGGGTTGCGCTCGTTGCGGGACTTA…
c__SAR202, 835097	835097	k__Bacteria, p__Chloroflexi, c__SAR202, o__, f__, g__, s__	42	0	42	4.2	0	13.2816	0	0	0	0	0	AGAGTTTGATCCTGGCTCAGGACGAACGCTGGCGGTGCGCTTCATGCATGCAAGTCGAGCGAAAGACCCCGGGCTTGCCCGGGTGATTTAGCGGCGGACGGCTGAGTAACACGTGAGAAACTTGCCCTTAGGCGGGGGACAACCATGGGAAACTGTGGCTAATACCGCATAATGTCCCAGTACATAAGTATTGTGACCAAAGACTTCGGTCGCCAAAGGAGAGTCTCGCGGCCTATCAGCTTGTTGGAGAGGTAACGGCTCACCAAGGCTATGACGGGTAGCCGATCTGAGAGGATGATCGGCCAGAGGGGGACTGAGACACGGCCCCCACTCCTACGGGAGGCAGCAGCAGGGAATCTTGCGCAATGGGCGAAAGCCTGACGCAGCGACACCGCGTGG…
f__Desulfovibrionaceae, 824619	824619	k__Bacteria, p__Proteobacteria, c__Deltaproteobacteria, o__Desulfovibrionales, f__Desulfovibrionaceae, g__, s__	70	0	30	7	0	11.6237	0	0	26	0	0	AGAGTTTGATCCTGGCTCAGATTGAACGCTGGCGGCGTGCCTAACACATGCAAGTCGAACGAACGAGATTTTGACCAAGGCTTCGGCCAAGGGATTTTTCAAGTTAGTGGCGCACGGGTGAGTAACACGTGGATAATCTGCCCAACAGCTCGGAATAACAGTTGGAAACGACTGCTAATACCGGATACGAACTTTTTTATCATTAGTTGAAAGGAGGCCTCTGCTTGCAAGCTTTCACTGTTGGATGAGTCCGCGGCTCATTAGATAGTTGGTGGGGTAATGGCCCACCAAGTCAGTGATGAGTAGCCGGCCTGAGAGGGTGAACGGCCACACTGGGACTGGAGCACGGCCCAGACTCCTACGGGAGGCAGCAGTGGGGAATATTGCGCAATGGACGAA…
c__SAR202, 786063	786063	k__Bacteria, p__Chloroflexi, c__SAR202, o__, f__, g__, s__	2	0	2	0.2	0	0.632456	0	0	0	0	0	ACGAACGCTGGCGGTGCGCCTAATGCATGCAAGTCGAACGAGTCCTTCCCGCAAGGGAAGGACTAGTGGCAGACGGCTGAGTAACGCGTAAGTAACCTTCCTAAAGGTGGGGAACAACTTCGAGAAATCGGAGCTAATACCGCATGTGGTCCTTCTTCGCATGGGGGAGGACGAAAGCCTTCGGGCGCCTTTTGAGGGACTTGCGTCCCATCAGGTAGTTGGTGAGGTAACGGCCCACCAAGCCGATGACGGGTAGCCGGTGTGAGAGCACGACCGGCCAGAGGGGGACTGAGACACGGCCCCCACTCCTACGGGAGGCAGCAGCAGGGAATCTTGCGCAATGGACGAAAGTCTGACGCAGCGACACCGCGTGGGGGATGAAGGCCCGCGGGTTGTAAA…
c__Gemm-4, 697148	697148	k__Bacteria, p__Gemmatimonadetes, c__Gemm-4, o__, f__, g__, s__	2	0	2	0.2	0	0.632456	0	0	0	0	0	TACCTTAGACGGCTCCCTCCCGAAGGTTAGGCCACCGGCTTCGGGTACCCCCAGCTTCCATCGCTTGACGGGCGGTGTGTACAAGGCCCGGGAACGTATTCACCGTGGTATGGCTGACCCACGATTACTAGCGATTCCGGCTTCATGCAGTCGAGTTGCAGACTGCAATCCGAACTTGGACCGGCTTTTTGGGATTCGCTCCACCTCGCGGTATTGCTGCCCTCTGTACCGGCCATTGTAGCACGTGTGTCGCCCTGGACATAAGGGCCATGATGACTTGACGTCATCCCCACCTTCCTCCGGTTTATCACCGGCAGTCCCCGTAGAGTCCTCAGCCGGACTGTTAGTAACTACGGGCGAGGGTTGCGCTCGTTGCGGGACTTAACCCAACATCTCACG…
o__B110, 538398	538398	k__Bacteria, p__Acidobacteria, c__BPC102, o__B110, f__, g__, s__	54	0	54	5.4	0	17.0763	0	0	0	0	0	CCTGGCTCAGAATCAACGCTGGCGGCGTGCCTAACACATGCAAGTCGAGCGAGAAAGGGCACCTTCGGGAGCCTGAGTAAAGTTTCGAACGGGTGAGTAGCACGACGGTGACCTGCCCTATGGAGGGTGATAACCCGGGGAAACCCGGGCTAAAACCGCATAAGCCTTTAAAGTCGAATTTAAAGGGAAAGGGGTAAGGCCTTCGGGTCTTATCGTGCCGAAGGAGGGGCCCGCGTCCCATTAGCTAGTTGGTGGGGTAAGGGCCTACCAAGGCGACGATGGGTAGCCGGTCTGAGAGGACGGACGGCCACACTGGAACTGAGACACGGTCCAGACTCCTACGGGAGGCAGCAGTGGGGAATTTTCCACAATGGGCGAAAGCCTGATGGAGTAACGCCG…
k__Bacteria, 532985	532985	k__Bacteria, p__, c__, o__, f__, g__, s__	10	0	10	1	0	3.16228	0	0	0	0	0	GGTTACCTTGTTACGACTTAGCGCCAGTTACCAGCTTTACCTTAGGCGTAGCCCCTCCATCCGAAGATAGATTAGATCCACGACTTCGGGTACCTCCGGCTTCCATCGCTTGACGGGCGGTGTGTACAAGGCCCGGGAACGTATTCACCGCGGCGTGCTGATCCGCGATTACTAGCGATTCCGCCTTCATGCAGTCGAGTTGCAGACTGCAATCCGAACTGAGACCGGTTTTCTGGGATTCGCTCCACATCACTGCTTCGCTCCCCTCTGTACCGGCCATTGTAGCACGTGTGTAGCCCGGAGCATAAGGGCCATGAGGACTTGACGTCATCCCCACCTTCCTCCCCGTTGTCCAGGGCAGTCCCCCTAGAGTGCCCGGCTTCACCCGGTAGCAACTAA…
g__Nitrospira, 523761	523761	k__Bacteria, p__Nitrospirae, c__Nitrospira, o__Nitrospirales, f__Nitrospiraceae, g__Nitrospira, s__	183	0	182	18.3	0	57.5192	0	0	0	0	0	AGAGTTTGATCCTGGCTCAGAACGAACGCTGGCGGCGCGCCTAATACATGCAAGTCGAGCGAGAAGGTGTAGCAATACACTTGTACAGCGGCGAACGGGTGAGGAATACATGGGTGACCTACCCTCGAGAGGAGAATAACTCGCCGAAAGGTGAGCTAATACTCCGTACGTTCCTGGATCTGCGGATCTAGGAAGAAAGCTGCACTGTGAGTGTGGCGCTCGAGGATGGGCTCATGTCCTATCAGCTAGTTGGTGGGGTAATGGCTCACCAAGGCAACGACGGGTAGCTGGTCTGAGAGGACGATCAGCCACACTGGCACTGCGACACGGGCCAGACTCCTACGGGAGGCAGCAGTAAGGAATATTGCGCAATGGACGACAGTCTGACGCAGCGACGCC…
g__Erythrobacter, 354006	354006	k__Bacteria, p__Proteobacteria, c__Alphaproteobacteria, o__Sphingomonadales, f__Erythrobacteraceae, g__Erythrobacter, s__	2	0	2	0.2	0	0.632456	0	0	2	0	0	CTTGTTACGACTTCACCCCAGTCGCTGAACCCACCGTGGTCGGCTGCCTCCTAAAAGGTTAGCGCACCGCCTTCGGGTGAATCCAACTCCCATGGTGTGACGGGCGGTGTGTACAAGGCCTGGGAACGTATTCACCGCGGCATGCTGATCCGCGATTACTAGCGATTCCGCCTTCATGCTCTCGAGTTGCAGAGAACAATCCGAACTGAGATATCTTTTGGAGATTAGCTAACCCTCGCGGGATCGCTGCTCACTGTAGATACCATTGTAGCACGTGTGTAGCCCAGCCTGTAAGGGCCATGAGGACTTGACGTCATCCCCACCTTCCTCCGTKCTTATCACYGCGCCAAGTWTCCTTTAACACGTGGCCCAAYTAAATCAGATTGGCAACTAAGGGAT…
o__Fusobacteriales, 349441	349441	k__Bacteria, p__Fusobacteria, c__Fusobacteriia, o__Fusobacteriales, f__, g__, s__	4	0	2	0.4	0	0.699206	0	0	0	1	0	AGAGTTTGATCCTGGCTCAGGATGAACGCTGGCGGAATGCTTAACACATGCAAGTCTACTTGAAAGCAACTTCGGTTGCGAGTAGGGTGGCGGACGGGTGAGTAACGCGTGAAGAACTTGCCCTACGGACTGGGACAACAGTTGGAAACGACTGCTAAAACCGGATATTCTGATTAATAGGCATCTATAAATTAGGAAACACTATATGTGCTGTAGGAGAGCTTCGCGTTCTATTAGCTAGTTGGTGGGGTAATGGCTCACCAAGGCGACGATAGATAGCCGGCCTGAGAGGGTGAACGGCCACAAGGGAACTGAGACACGGTCCTTACTCCTACGGGAGGCAGCAGTGGGAATATTGGACAATGGGCGCAAGCCTGATCCAGCAATTCCGCGTGAATG…
f__Flammeovirgaceae, 334436	334436	k__Bacteria, p__Bacteroidetes, c__Cytophagia, o__Cytophagales, f__Flammeovirgaceae, g__, s__	4	0	2	0.4	0	0.699206	0	0	1	0	0	CCTGGCTCAGGATGAACGCTGGCGGCAGGCCTAATACATGTAAGTCGAGGGGTAACAGTTCTTCCGGGAAGCTGACGACCGACGAATGGGTGCGTAACGCGTATATAACTTGCCTCAAACTGGAGGATAGCTCTGCGAAAGTGGAATTAATACTGCATAATACTATAAGGTCGCATGGTCTAATAGTTAAAGTTTCGATGGTTTGAGAGAGGTATGCGTGACATTAGTTAGTTGGTAAGGTAACGGCTTACCAAGACAATGATGTCTAGGGGTTCTGAGAGGATGATCCCCCACACCGGAACTGAGACACGGTCCGGACTCCTACGGGAGGCAGCAGTAGGGAATATTGGTCAATGGGCGAAAGCCTGAACCAGCCATGCCGCGTGCAGGATGAAGGCG…
o__Legionellales, 314835	314835	k__Bacteria, p__Proteobacteria, c__Gammaproteobacteria, o__Legionellales, f__, g__, s__	2	0	1	0.2	0	0.421637	0	0	1	0	0	GGTTACCTTGTTACGACTTCGTCCCAGTCATGAATCACACCGTAGTAATCGACCCCCTTGCGGTTAGTCTAACCACTTCTGGTGCAACCCACTCCCATGACGTGACGGGCGGTGTGTACAAGGCCCGAGAACGTATTCACCGTAGCGTTCTGATCTACGATTACTAGCGATTCCAGCTTCATGGAGTCGAGTTGCAGACTCCAATCCGGACTAAGAGTGCTTTTGTTAGATTGGCTCCATCTCGCGATTTTGCTTCCAATTGTAGCACCCATTGTAGCACGTGTGTAGCCCTACTCGTAAGGGCCATGATGACTTGACGTCGTCCCAACCTTCCTCCGGCTTATCACCGGCAGTCTCCTTAGAGTCCCCAGCATTACCTGATGGCAACTAAGGATTAGG…
o__Clostridiales, 289116	289116	k__Bacteria, p__Firmicutes, c__Clostridia, o__Clostridiales, f__, g__, s__	2	0	2	0.2	0	0.632456	0	0	2	0	0	TGACGGGCGGTGTGTGCAAGACCCGGGAACGTATTCACCGCGACATGCTGATTCGCGATTACTAGCGATTCCAGCTTCATGTAGGCGAGTTGCAGACTACAATCCGAACTGAGACCACTTTTTGGGGATGTGCTCGACCTCGCGGTATCCCGTCTCTTTGTAGTCGTCATTGTATCACGTGTGAAGCCCTGCTCATAAGGGGCATGATGATTTGACGTCATCCCCACCTTCCTCCGGGTTGACCCCGGCAGTCTCCCTAGAGTGCCCGGGCAGACCGCTGGCTGCTAAGGATAAGGGTTGCGCTCGGTGCGGGACTTAACCCAACATCTCACGACACAAGATGACGACGACCATGCACCACCTGTCTCCTCTGTGACGAAGGAAAGGACACATTACTGT…
f__Saprospiraceae, 268598	268598	k__Bacteria, p__Bacteroidetes, c__[Saprospirae], o__[Saprospirales], f__Saprospiraceae, g__, s__	2	0	2	0.2	0	0.632456	0	0	0	0	0	GTTACCTTGTTACGACTTAGCCCCAGTTACTGGTTTTACCTTAGATAGCTCCCCGTAAAGTCACCATCTTTAGGTACCCCCAGCTTCCATGGCTTGACGGGCGGTGTGTACAAGGTCCGGGAACGTATTCACCGCGCCATGGCTGATGCGCGACTTACTAGCGATTCCACCTTCATGGACGTCGGGTTGCAGACCTCCAATCCGAACCTGGGACCGGCTTCCTGGGATTTCGGCTCCACACTCACCTGCTACTCGCTACCCTCTGTGCCGGCCATTGTAGCACGTGTGCTCGCCCTAGGCACTAAGGCCATGATGATTTGACGTCATCCCCACCTTCCTCGCGGCTTACGCCGGCAGTCTCGCTAGAGTCCCCAACTTAATGATGGTAACTAACGATAG…
o__Acidimicrobiales, 260834	260834	k__Bacteria, p__Actinobacteria, c__Acidimicrobiia, o__Acidimicrobiales, f__, g__, s__	2	0	2	0.2	0	0.632456	0	0	0	0	0	GGCTACCTTGTTACGACTTAGTCCCAGTTACCGACCCCACCTTAGGCAGCTCCCTCCCAAAAGGGTTAGGCCACTGACTTTGGGTGTTGCCGACTTCCGTGACTTGACGGGCGGTGTGTACAATCCCCGAGAACGTATTCACCGCGGCTTTGCTGATCCGCGATTACTAGCGACTCCGGCTTCATGAAGTCGAGTTGCAGACTTCAATCCGAACTGGGGCCAGCTTTAAGGGATTCGCTCACTCTCGCGAGATCGCTGCCCGTTGTACTGGCCATTGTAGCATGCGTGCAGCCCTGGATATAAGGGGCATGATGACTTGACGTCGTCCTCACCTTCCTCCGAGTTATCCCCGGCAGTCTCCTATGAGTCCCCGGCCGAACCGCTGGCAACATAGGACAA…
f__A4b, 256687	256687	k__Bacteria, p__Chloroflexi, c__Anaerolineae, o__SBR1031, f__A4b, g__, s__	14	0	14	1.4	0	4.42719	0	0	0	0	0	ACCTTGTTACGACTTCGTCCCAGTCACGACCCTGCCCTAGGTTAAGCGCCCCCTCAGGTATCGCTTCCCGACTTCAGGCTCGACCAACACCCAAGACGTGACGGGCGGTGTGTACAAGGCCCGGGAACGTATTCACCGCAACGTGCTGATTCGCGGTTACTAGCAACTCCAACTTCATGCAGGCGAGTTGCAGCCTGCAATCCGAACTGTGATCGGCTTTGTAGGATTCGCTCCAAGTCACCCCTTCGCTACCCATTGTACCGACCATTGTAGCGTGTGTGTCGCCCTGGATATTAAGGCCATGCTGATTTGACGTCATCCCCACCTTCCTCCCGTTTGTCACGGGCAGTCATCCTAGACACTTGTAACTAGCACCGAGGGTTGCGCTCGTTTGCGGAC…
f__[Entotheonellaceae], 243283	243283	k__Bacteria, p__Proteobacteria, c__Deltaproteobacteria, o__[Entotheonellales], f__[Entotheonellaceae], g__, s__	17	0	17	1.7	0	5.37587	0	0	0	0	0	ACGAACGCTGGCGGCGTACTTAACACATGCAAGTCGAACGAGAAAGGGGACTTCGGTTCCTGAGTAAAGTGGCGCACGGGTGCGTAACACGTAAGTAATCTACCCCAGACTCTGGGATAACGTCTCGAAAGGGACGCTAAAACCAGACAGTGTCCTTGAGTCAAAAGATGCAAGGGGAAAATATGCCTTTATAAGGCATATGGTCTGGGATGAGCTTGCGGCCCATTAGCTAGTTGGTAAGGTAATGGCTTACCAAGGCAACGATGGGTAGCTGGTCTGAGAGGATGATCAGCCACACTGGCACTGAGACACGGGCCAGACTCCTACGGGAGGCAGCAGTGGGGAATTTTGCGCAATGGGCGAAAGCCTGACGCAGTAACGCCGCGTGGAGGATGAAGG…
g__Legionella, 229854	229854	k__Bacteria, p__Proteobacteria, c__Gammaproteobacteria, o__Legionellales, f__Legionellaceae, g__Legionella, s__	4	0	4	0.4	0	1.26491	0	0	4	0	0	GGCTACCTTGTTACGACTTCACCCCAGTCATGAACCACACCGTGGTAAACGTCCCCCTTGCGGTTAGACTATCTACTTCTGGTGCAGCCCACTCCCATGGTGTGACGGGCGGTGTGTACAAGGCCCGGGAACGTATTCACCGCGACATGCTGATTCGCGATTACTAGCGATTCCGACTTCATGGAGTCGAGTTGCAGACTCCAATCCGGACTACGACCGACTTTATAAGATTTGCTCCAGATCGCTCCTTCGCGCCCCTCTGTATCGGCCATTGTAGCACGTGTGTAGCCCTACCCGTAAGGGCCATGATGACTTGACGTCGTCCCCGCCTTCCTCCGGTTTGTCACCGGCAGTCTCTTTAGAGTTCCCGACATTACTCGCTGGCAACTAGAGATAAGG…
p__Armatimonadetes, 209886	209886	k__Bacteria, p__Armatimonadetes, c__, o__, f__, g__, s__	23	0	12	2.3	0	4.85455	0	0	0	11	0	GAGTTTGATCCTGGCTCAGGACGAACGCTTGCGACGTGCCTAAGAAATGCAAGTCGAGCGAGGCAGCAATGCCTAGCGGCGAACGGTCGCGTAACACGTAAGCAACCTGCCCCAAAGACCGGGACAACGTTCCGAAAGGAGCGCTAATACCGGATGTGCCCGTCGGGTGACATCGCCTGATGAGTAAATCGAGCAATCGGCTTTGGGAGGGGCTTGCGGCCTATCAGCTAGATGGTGGGGTAACGGCCTACCATGGCGACGACGGGTAGCTGGTCTGAGAGGATGGTCAGCCGGATTGGGACTGAGATGCGGCCCAGACTCCTACGGGGGGCAGCAATTAGGAATCTTGCGCAATGGGCGAAAGCCTGACGCAGCGACGTCGCGTGGGGGAGGAAGGCT…
g__Bdellovibrio, 207386	207386	k__Bacteria, p__Proteobacteria, c__Deltaproteobacteria, o__Bdellovibrionales, f__Bdellovibrionaceae, g__Bdellovibrio, s__	8	0	6	0.8	0	1.93218	0	0	0	0	0	AGAGTTTGATCCTGGCTCAGAACAAACGCTGGCGGCGTGCCTAATACATGCAAGTCGAACGGGGAAAGGCTTCGGCCAAGTACTAGTGGCGCACGGGTGAGTAACGCGTAAGTAAACTGCCCTAGAGTGGGGAATAACCAGTCGAAAGATTGGCTAATACCGCATGATGCATTTTGATCGCATGATTAAAATGCCAAAGATTTATCGCTCTTGGATGTGCTTGCGTAAGATTAGCTAGTTGGTGAGGTAATGGCTCACCAAGGCGACGATCTTTAGCTGGTCTGAGAGGATGACCAGCCACACTGGAACTGAGACACGGTCCAGACTCCTACGGGAGGCAGCAGTAGGGAATCTTGCACAATGGGGGAAACCCTGATGCAGCGACGCCGCGTGAGTGAT…
f__Pirellulaceae, 203413	203413	k__Bacteria, p__Planctomycetes, c__Planctomycetia, o__Pirellulales, f__Pirellulaceae, g__, s__	2	0	2	0.2	0	0.632456	0	0	2	0	0	GATCCTGGCTCAGATTGAACGTTGGCGGCGTGGATTAGGCATGCAAGTCGCGCGACAAGCAATCTTCGGATTGTGGAGGAGCGGCGAAAGGGAGAGTAACGCGTGGATACCTACCTCGGGGTCCGGGATAAGGGCCGAAAGCCCGGTAATACCGGATGATCTCTACGGAGTAGAGCTCCCGCGCTGTGAGACGTCCGCGTCCTACTATATAGTATGGTGGGGTAATGGTGTACTAAGGCTTCTATGATGACCACGGGTGAGAACATGGATGGGCTCACTGGCTGTGACAGACTGCCTGCCCACATACCTACGGGTGGCTGCCAGACTATAATGCTTTGGCACTGGAGGATGGTCTGAACAAGCGACGCCGCGTGTGAGATGAATGCCCTTCGGGTTGTA…
o__Alteromonadales, 203013	203013	k__Bacteria, p__Proteobacteria, c__Gammaproteobacteria, o__Alteromonadales, f__, g__, s__	4	0	4	0.4	0	1.26491	0	0	4	0	0	TACCTTGTTACGACTTCACCCCAGTCATGAACCACACCGTGGTAAACGCCCTCCTAGCAAGCTAGGTTAAGCTATCTACTTCTGGTGCAAGCCCACTCCCCATGGTGTGACCGGACGGTGTGTAACAAGGCCCGGGAACCGTATTCACCGTAGGCATTCTGATCTACGATTACTAGCGATTCCGACTTTCACGGAGTCGAGTCGCAGATTCCGTTCCGGATTACGTTACATCTTTTGGGGCTTAGTTCGGTCCCGTCGATTTTTGCAACCCTTGTGTATGTACCATTTTTAGCACGTGTGTAGCCCTTCTCGTAAGGGCCATGAAGTTCTTGACGTCGTCCCCATTCTTTCTCCTTTTTTATTCAACCGGTATTACTTTCCAAGTTGTAACCCATTATT…
c__VHS-B5-50, 202279	202279	k__Bacteria, p__SBR1093, c__VHS-B5-50, o__, f__, g__, s__	27	0	27	2.7	0	8.53815	0	0	0	0	0	GAGTTTGATCCTGGCTCAGAGCGAACGCTGGCGGTATGCTTAACACATGCAAGTCGAGCGAGAAAATGACTTCGGTCATGAGTACAGCGGCGGACGGGTGAGTAATACATGGATAATCTGCCTTTAGGACTGGGACAACTCAGGGAAACTTGAGCTAATACCGGATAAGACTACAGAATCTACGGATTCAGCGGTAAAAGGTGGCTTCGGCTATCACCTATAGATGAGTCCATGTCCCATCAGGTAGTTGGTGAGGTAACGGCCCACCAAGCCAAAGACGGGTAGCCGACCTTAGCGGGTGATCGGCCACACGGGGACTGAGACACGGCCCCGACTCCTACGGGAGGCAGCAGTGGGGAATATTGGACAATGGGCGCAAGCCTGATCCAGCAATACCGC…
g__Roseospira, 201801	201801	k__Bacteria, p__Proteobacteria, c__Alphaproteobacteria, o__Rhodospirillales, f__Rhodospirillaceae, g__Roseospira, s__	6	0	4	0.6	0	1.3499	0	0	2	0	0	TTGATCATGGCTCRGGACGAACGCTGGGCAGGCCTAACACATGCAAGTCGAACGCTCTCTTCGGAGAGAGTGGCGCACGGGTGAGTAACACGTGGGAACCTACCCTGAGGTGCGGAATAACCATTGGAAACGATGGCTAATACCGCATTAATCTACGGGGGAAAGATTTATCGCCTTGGGATGGGCCCGCGGTCGATTAGCTAGTTGGTGTGGTAATGGCGCACCAAGGCGACGATCGATAGCTGGTCTGAGAGGATGATCAGCCACACTGGGACTGAGACACGGCCCAGACTCCTACGGGAGGCAGCAGTGGGGAATATTGGACAATGGCCGCACGTGATCCAGCCATGCCGCGTGAGTGATGAAGGCCTTCGGGTTGTAAAGCTCTTTCAGGTGGGA…
o__Alteromonadales, 201683	201683	k__Bacteria, p__Proteobacteria, c__Gammaproteobacteria, o__Alteromonadales, f__, g__, s__	34	0	31	3.4	0	9.72054	0	0	0	0	2	AGAGTTTGATCCTGGCTCAGATTGAACGCTGGCGGCAGGCTTAACACATGCAAGTCGAGCGGTAACAGGGGTAGCTTGCTACCCGCTGACGAGCGGCGGACGGGTGAGTAATGCTTGGGAAGCTGCCCGATAGAGGGGGATAACAGTTGGAAACGACTGCTAATACCGCATAACCTCTTCGGAGCAAAGCGGGGGACCTTCGGGCCTCGCGCTATCGGATGCGCCCAAGTGGGATTAGCTAGTTGGTGAGGTAATGGCTCACCAAGGCGACGATCCCTAGCTGGTCTGAGAGGATGATCAGCCACACTGGGACTGAGACACGGCCCAGACTCCTACGGGAGGCAGCAGTGGGGAATATTGCACAATGGGCGAAAGCCTGATGCAGCCATGCCGCGTGTG…
g__Pseudomonas, 200173	200173	k__Bacteria, p__Proteobacteria, c__Gammaproteobacteria, o__Pseudomonadales, f__Pseudomonadaceae, g__Pseudomonas, s__	2	0	1	0.2	0	0.421637	0	0	0	0	1	GAGTTTGATCCTGGCTCAGATTGAACGCTGGCGGCAGGCCTAACACATGCAAGTCGAGCGGTAGAGAAGGAGCTTGCTTCTTCTTGAGAGCGGCGGACGGGTGAGTAATGCCTAGGAATCTGCCTGGTAGTGGGGGACAACGTTTCGAAAGGAACGCTAATACCGCATACGTCCTACGGGAGAAAGTGGGGGATCTTCGGACCTCACGCTATCAGATGAGCCTAGGTCGGATTAGCTTGTAGGTGAGGTAATGGCTCACCTAGGCAACGATCCGTAACTGGTCTGAGAGGATGATCAGTCACACTGGAACTGAGACACGGTCCAGACTCCTACGGGAGGCAGCAGTGGGGAATATTGGACAATGGGCGAAAGCCTGATCCAGCCATGCCGCGTGTGTGA…
o__Sva0725, 199882	199882	k__Bacteria, p__Acidobacteria, c__Sva0725, o__Sva0725, f__, g__, s__	12	0	12	1.2	0	3.79473	0	0	0	0	0	AGAGTTTGATCCTGGCTCAGAATGAACGCTGGCGGCGTGCTTAACACATGCAAGTCGAACGCGAACGTCACTTCGGTGGCTAGTAGAGTGGCGAACGGGTGAGTAACACGTGGACAACCTGCCCGGATGTGGGGGACAACTTTTGGAAACGAAAGCTAATACCGCATTCGCTCGGAGATCGCATGGTCTCCGTGGAAAGGCCGCTTCGGCGGTCGCATCCGGAGGGGTCCGCGGCTGATTAGCTGGTTGGTGGTGTAACGGCCTACCAAGGCGACGATCAGTAGCCGGCCTGAGAGGGCGATCGGCCACACTGGAACTGATACACGGTCCAGACTCCTACTGCAGGCAGCAGTGGGGCAATATTGTACAATGTGCGAAAGCATGATCCAGCAACGCCGC…
f__Piscirickettsiaceae, 185977	185977	k__Bacteria, p__Proteobacteria, c__Gammaproteobacteria, o__Thiotrichales, f__Piscirickettsiaceae, g__, s__	31	0	31	3.1	0	9.80306	0	0	0	0	0	TGGCTCAAATTGAACGCTGGGGGCTTGCTTAACCCCTTAAAATCGAACGGCATCGCGGGTAGCTTGCTACCTGGCGGCGAGTGGCGGAGGGGTGAGTAATGCTTAACCCTCTGACCATGTACTGGGGGACAACCCGGGCAAACTCGGGCTAATACCGCATACGCTCTACGGAGGAAAGCGGCGGATCTTCAGACCTCTCGCTATTGTATGACCCTAATTCGGATTAGCTTGTTGGTGGACTAAAGGTCTACCAAGGCGACGATCCGTAGCTGGTCTGAGAGGACGATCATCCACACTGGGACTGATACACGGCCCATACTCCTACGGGAGGCACCTATGAGGAATATTGGACAATGGGCGCATGCCTGATCCAGGAATGCCACGCGTGTGAATAACGCC…
g__Reichenbachiella, 166400	166400	k__Bacteria, p__Bacteroidetes, c__Cytophagia, o__Cytophagales, f__Flammeovirgaceae, g__Reichenbachiella, s__	156	0	119	15.6	0	38.1465	0	0	0	119	0	AGAGTTTGATCATGGCTCAGATTGGACGCTAGCGGCAGGCCTAATACATGCAAGTCGAGGGGCAGCACGGTTTTCGGACTGGTGGCGACCGGCGCACGGGTGCGTAACGCGTATGCAACCTACCCATTACAGGAGGATAGCCCGAGGAAACTCGGATTAATACTTCATAGTATTTTTTACTTGCATTAAAGATTGAAGATTCATCGGTAATGGATGGGCATGCGTATCATTAGTTGGTTGGTGAGGTAACGGCTCACCAAGGCGACGATGATTAGGGGATCTGAGAGGGTGTACCCCCACACTGGCACTGAGATACGGGCCAGACTCCTACGGGAGGCAGCAGTAGGGAATATTGGTCAATGGAGGGAACTCTGAACCAGCCATGCCGCGTTGCAGGAA…
p__Proteobacteria, 150680	150680	k__Bacteria, p__Proteobacteria, c__, o__, f__, g__, s__	7	0	7	0.7	0	2.21359	0	0	0	0	0	AGAGTTTGATCCTGGCTCAGATTGAACGCTGGCGGCAGGCTTAACACATGCAAGTCGAGCGGTAACAGGGGTAGCTTGCTACCCGCTGACGAGCGGCGGACGGGTGAGTAATGCTTAGGAATCTGCCCAGTAGTGGGGGATAGCCCGGGGAAACCCGGATTAATACCGCATACGTCCTACGGGAGAAAGCAGGGGATCTTCGGACCTTGCGCTATTGGATGAGCCTAAGTCGGATTAGCTAGTTGGTGGGGTAAAGGCCTACCAAGGCGACGATCCGTAGCTGGTCTGAGAGGATGATCAGCCACATCGGGACTGAGACACGGCCCGAACTCCTACGGGAGGCTGCAGCAACGAATATTCCGCAATGGACGAAAGTCTGACCGAGTGACGCCGCGTGCA…
c__SAR202, 145658	145658	k__Bacteria, p__Chloroflexi, c__SAR202, o__, f__, g__, s__	2	0	2	0.2	0	0.632456	0	0	0	0	0	CCGACTCCCATGACGTGACGGGCGGTGTGTACAATCCCCGGGAACGTATTCACCGCAGTATGCTGACCTGCGGTTACTAGCAACTCCACGTTCATGCAGGCGAGTTGCAGCCTGCAATCCCAACTGAGACCGGCTTTCTCGGATTGGCTCCATACCTTGCGGCTTGGCAACCGTTTGTACCGGCCATTGTAGCGTGTGTGTAGCCCTGGACGTAAGAGCCATGATGACTTGACGTCATCCCCTCCTTCCTCCCGTTTGAGGGCAGTATCGTTAGAGAGTGTAACTAACGAAAGGGGTTGCGCTCGTTGCGGGACTTAACCCAACACCTCACGGCACGAGCTGACGACAGCCATGCAACACCTGTGCAGATTCCCTTACGGGACCCTCACCTTTCGGTTC…
g__Candidatus Entotheonella, 136727	136727	k__Bacteria, p__Proteobacteria, c__Deltaproteobacteria, o__[Entotheonellales], f__[Entotheonellaceae], g__Candidatus Entotheonella, s__	17	0	14	1.7	0	4.42342	0	0	3	0	0	AACGAACGCTGGCGGCGTGCTTAACACATGCAAGTCGAACGGGAAAGGGGGCTTCGGCTCCTGAGTAGAGTGGCGAACGGGTGCGTAACACGTGAGTAATCTGCCTCAGACACTGGGATAACAGCCCGAAAGGGCTGCTAATACCGGATAGGACCCCAGGGTGATGCTTTGGGGGGAAACGTACGCGGGTCTGAGATGAGCTTGCGGCCCATTAGCTAGTTGGCGGGGTAATGGCCCACCAAGGCGACGATGGGTAGCTGGTCTGAGAGGACGATCAGCCACACTGGCACTGAGACACGGGCCAGACTCCTACGGGAGGCAGCAGTGGGGAATTTTGCGCAATGGGCGAAAGCCTGACGCATCAACGCCGCGTGAAGGATGAAGGCTCTCGAGTCGTAA…
g__Flexithrix, 130348	130348	k__Bacteria, p__Bacteroidetes, c__Cytophagia, o__Cytophagales, f__Flammeovirgaceae, g__Flexithrix, s__	2	0	2	0.2	0	0.632456	0	0	0	0	0	GCCCCAGTCGCCGGTTTTACCCTAAACAGCTCCTTAACGGTCACTGTCTTCAGGTACACCCGACTCCCATGGCTTGACGGGCGGTGTGTACAAGGTCCGGGAACGTATTCACCGCATCATGGCTGATATGCGATTACTAGCGATTCCAGCTTCACGCGGCCGGGTTGCAGGCCGCGATCCGAACTGAGGCCTGCTTTTTGAGATTGGCTCGGCATTGCTGCCCCGCTTCCCTCTGTACAGGCCATTGTAGCACGTGTGTAGCCCTGGGCGTAAGGGCCATGATGACTTGACATCGTCCCCTCCTTCCTCACTACTTGCGTAGGCAGTCCTCTCAGAGTCCCCAGCCATACTGTTGGCAACTAAGAGTAAGGGTTGCGCTCGTTGCGGGACTTAACCCAA…
o__Acidithiobacillales, 95836	95836	k__Bacteria, p__Proteobacteria, c__Gammaproteobacteria, o__Acidithiobacillales, f__, g__, s__	32	0	19	3.2	0	6.89283	0	0	13	0	0	AGAGTTTGATCCTGGCTCAGAACGAACGTTGGCGGCGTGCCTAATACATGCAAGTCGTGCGAGAAAGCACCCTTCGGGGTGTGAGTACAGCGGCGAATGGGTGAGTAATACGTGGACAACCTGCCCCGGAGTCCGGGATAACCCAGGGAAACTTGGCCTAATACCGGATGGCATCCAGATGACACCTGTCTTTTGGATTAAAGCTCCGCGCTCCGGGAGGGGTTCACGGCCTATCAGCTTGTTGGCGGGGTAATGGCCCACCAAGGCTCTGACGGGTAGCCGGACTGAGAGGTTGAACGGCCACATGGGCACTGAGACACGGGCCCAACACCTACGGGTGGCAGCAGTAGGGAATTTTGCGCAATGGACGCAAGTCTGACGCAGCGACGCCGCGTGCGG…
k__Bacteria, 95370	95370	k__Bacteria, p__, c__, o__, f__, g__, s__	30	0	30	3	0	9.48683	0	0	0	0	0	AGAGTTTGATCCTGGCTCAGAATGAACGCTGGCGGCGTGCCTAACACATGCAAGTCGAGCGCGAAAGTAGACTTCGGTCTGCGAGTAGAGCGGCGAACGGGTGAGTAACACGTGGGTAACCTACCTGAGAGCGGGGGATAACCCGGGGAAACCTGGACTAATACCGCATACTATCTGGAGGCACAAGTCTCCAGAGGAAAGCTGGCCTATGCTTGCAAGCCAGCACTTTCAGATGGGCCCGCGGCCAATTAGCTAGTTGGTGGGGTAATGGCCTACCAAGGCTACGATCGGTAGCCGGCCTGAGAGGGCGATCGGCCACACTGGGACTGAGACACGGCCCAGACTCCTACGGGAGGCAGCAGTGGGGAGTATTGGACAATGGGCGCAAGCCTGATCCAG…
c__SAR202, 90508	90508	k__Bacteria, p__Chloroflexi, c__SAR202, o__, f__, g__, s__	47	0	47	4.7	0	14.8627	0	0	0	0	0	AGAGTTTGATCCTGGCTCAGGGTGAACGCTGGCGGCGTGCCTAATGCATGCAAGTTGAGCGATCCACTTCGGTGGAGAGCAGCGAACGGCTGAGGAACGCGTAGGTGACCTGCCCTTTAGTGGGGGACAACACCGGGAAACGGGTGCTGATACCGCATAAGTTCTTCTGGCTGCGGCCAGAAGAGGAAAGTCGTAAACGCTGAAGGAGGGGCCTGCGTCCCATCAGGTAGTTGGGGGGGTAACGGCCCACCAAGCCGACGACGGGTAGCTGGTCTGAGAGGACGATCAGCCAGAGGGGGACTGAGACACGGCCCCCACTCCTACGGGAGGCAGCAGCAGGGGATCTTGGGCAATGGGCGAAAGCCTGACCCAGCGACGCCGCGTGGGGGATGAAGGCCT…
f__Mariprofundaceae, 88193	88193	k__Bacteria, p__Proteobacteria, c__Zetaproteobacteria, o__Mariprofundales, f__Mariprofundaceae, g__, s__	24	0	16	2.4	0	5.39959	0	0	8	0	0	AGAGTTTGATCCTGGCTCAGGACGAACGCTGGCGGCGTGCCTAACACATGCAAGTCGAGCGAGAAAGCCCCTTCGGGGGTTAGTAAAGCGGCGGACGGGTGAGTAACACGTGAGCGATCTACCCAAGGGTGGGGGACAACTCAGGGAAACTTGAGCTAATACCGCGTACAGCGCCGGCTTGGAAGCCTGGCGTGAAAGCTGGCCTCTACTTGTAAGCAGCGCCTTTGGATGAGCTCGCGGCCTATCAGCTTGTTGGTGGGGTAATGGCCTACCAAGGCGATGACGGGTAGCTGGCGTGAGAGCGCGACCAGCCACACTGGGACTGAGACACGGCCCAGACTCCTACGGGAGGCAGCAGTGGGGAATATTGCGCAATGGGCGAAAGCCTGACGCAGCGAC…
f__Hyphomonadaceae, 88159	88159	k__Bacteria, p__Proteobacteria, c__Alphaproteobacteria, o__Rhodobacterales, f__Hyphomonadaceae, g__, s__	13	0	7	1.3	0.5	2.16282	0	0	1	2	0	GGCTACCTTGTTACGACTTCACCCCAGTCACGAACCCTGCCGTGGTAATCGCCCTCCTTGCGGTTGGCGCAGCGGCTTCGGGTAGAACCAACTCCCATGGTGTGACGGGCGGTGTGTACAAGGCCCGGGAACGTATTCACCGCGGCATGCTGATCCGCGATTACTAGCGATTCCAACTTCATGCCCTCGAGTTGCAGAGGACAATCCGAACTGAGACGGCTTTTAGGGATTAACCCTCTGTCACCGCCATTGTAGCACGTGTGTAGCCCCACGCGTAAGGGCCATGAGGACTTGACGTCATCCCCACCTTCCTCCGGCTTGCCACCGGCAGTTCCTCTAGAGTGCCCAGCTTAACCTGCTGGCAACTAGAAGCGAGGGTTGCGCTCGTTGCGGGACTTA…
o__BD7-3, 72653	72653	k__Bacteria, p__Proteobacteria, c__Alphaproteobacteria, o__BD7-3, f__, g__, s__	2	0	2	0.2	0	0.632456	0	0	2	0	0	AGAGTTTGATCCTGGCTCAGAACGAACGCTGGCGGCAGGCGCTAATACATGCAAGTCGAACGAAACCTTACGGGTTTAGTGGCKCACGGGTGAGTAATGCATGGGAACGTGCCCTTCAGTACGGAWCAACATCGGKAAACTGGTGCTAATACCGTATAACATCTCCGGATCAAAGATTTATCGCTGAAGGATCGGCCCATGTTAGATTAGCTTGTTGGTGAGGYAATGGCTCACCAAGGCTACGATCTATAGCTGGTTTGAGAGGATGACCAGCCACACTGGGACTGASACACGGTCCAGACTCCTACGGGAGGCAGCAGTAAGGAATATTGGACAATGGGGGAAACCCTGATCCAGCCATGCCGCGTGAATGAAGAAGGCCTTAGGGTTGTAAAGTTC…
o__Sva0725, 60161	60161	k__Bacteria, p__Acidobacteria, c__Sva0725, o__Sva0725, f__, g__, s__	119	0	119	11.9	0	37.6311	0	0	0	0	0	GTTTGATCCTGGCTCAGAATGAACGCTGGCGGCGTGCCTGATACATGCAAGTCGAGCGCGACAGTGGCCTTCGGGCCGCGAGTAGAGCGGCGAACGGGTGAGTAACACGTGGGTAACCTGCCTTGGAAAGGGGAATAACTTGGGGAAACCTGAGCTAATGCCGCATAAGCTCGCCGGCCCTTCGGTGCCGGCGAGGAAAGGTGGCCTATTCTTGAAAGCTGCCGTTCCAAGAGGGGCCCGCGTCCGATTAGCTAGTTGGTGGGGTAATGGCTCACCAAGGCGACGATCGGTAGCCGGCCTGAGAGGGTGATCGGCCACACTGGAACTGAGACACGGTCCAGACCGCTACGGTGGGCAGCAGTACGGGATATTGCGCAATGGGCGAAAGCTGACGCAGCA…
g__Pseudoalteromonas, 43095	43095	k__Bacteria, p__Proteobacteria, c__Gammaproteobacteria, o__Vibrionales, f__Pseudoalteromonadaceae, g__Pseudoalteromonas, s__	4	0	4	0.4	0	1.26491	0	0	0	0	4	TGAACGCTGGCGGCAGGCCTAACACATGCAAGTCGAGCGGTAACAGAAAGTAGGCTTGCTACTTTGCTGACGAGCGGCGGACGGGTGAGTAATGCTTGGGAACATGCCTTGAGGTGGGGGACAACAGTTGGAAACGACTGCTAATACCGCATAATGTCTACGGTCCAAAGGGGGCTTCTGCTCTCGCCTTTATATTGGCCCAAGTGGGATTAGCTACTTGGTGAGGTAATGGCTCACCAAGGCAACGATTCCTAACTGGTTTGACAGGATGATCAACCTCACTGGAACTGAGACACGGTCCACACTCCTACGGGAGGCAGCTATGGGGAATATTGCCCATTGGGCGAAAACCTGATGCATCCATTCCGTGTGTGTGAAGAAGGCCTTCGGGTTGTAAAG…
o__Chromatiales, 20571	20571	k__Bacteria, p__Proteobacteria, c__Gammaproteobacteria, o__Chromatiales, f__, g__, s__	2	0	2	0.2	0	0.632456	0	0	0	0	0	ATTGAACGCTGGCGGTATGCTTAACACATGCAAGTCGAACGGTAACGACGACCTGATCCTTCGGGTGATGGTCGGGCGACGAGTGGCGGACGGGTGAGTAATACATGAGAATTTGCCGTGTAGTGGGGAATAACCTGGGGAAACCCAGGCTAATACCGCATATCTTCCACGGAAGAAAGGGGGCCTCTTCTTGAAAGCTCTCGCTGCACGAGAAGCTCATGCCCGATTAGCTTGTTGGTAGGGTAATAGCCTACCAAGGCAATGATCGGTAGCTGGTCTGAGAGGACGATCAGCCACACTGGGACTGAGATACGGCCCAGACTCCTACGGGAGGCAGCAGTGGGGAATATTGGACAATGGGGGCAACCCTGATCCAGCAATACCGCGTGTGTGAAGAAG…
g__Aerococcus, 773586	773586	k__Bacteria, p__Firmicutes, c__Bacilli, o__Lactobacillales, f__Aerococcaceae, g__Aerococcus, s__	2	0	2	0.2	0	0.632456	0	0	0	0	2	CCGGGAACGTATTCACCGTGGCGAGCTGATCCACCAATACTAACGATTCCCGCTTCCTGCAAGCCAATTGCAACATGAAATCCCAACTGAAAATGGATTTAATAGAATTGCTTGCACTCCCGGGTTTACCACTCCTTGTACCATCCATTGGAACACGTGTGGAACCCAAGACATAAAGGGCATGCAGAATTGACGTCATCCCCACCTTCCTCCGGGTTGGCACCGGCAGTCTCATTAAAATGGCCAAATAAATGGAGGGAACTAATAATAAGGGTTGCGCTCGTTGGGGGAATTAACCCAACATCTCACGAGACGAGAGGAGGAGACACACACGCCCCACCTGGCACTTTGTCCCCGGAAGGGAAAGCCCTATCTCTAGGGTGGTCAAAGGATGTCAAG…
p__Verrucomicrobia, 1724083	1724083	k__Bacteria, p__Verrucomicrobia, c__, o__, f__, g__, s__	2	0	2	0.2	0	0.632456	0	0	0	0	0	GACTTCATCCCAGTTACACCCATACCTTCGAACCCTGCCTCCCCGACAAGTCGGGGTTGGCGCGAATGCTTCGGGTACAAGCGACTTCCATGATGTGACGGGCGGTGTGTACAAGGCCCGGGAACGTATTCACGGCGCCGTAGCTGATGCGCCATTACTAGCGATTCCAGCTTCATGGAGGCGAGTTGCAGCCTCCAATCCGAACTGAGCCCAGTTTTGCGGATTTCCTCCACCTCGCGGTTTTGGTTCACATTGTACTGGGCATTGTAGTACGTGTGCAGCCCCAGCCATAAGGGCCATACAGACTTGACGTCGTCCCCACCTTCCTCCCCGTTTGACAGGGCAGTCTGAACAGAGTGCTCCATAAGGATAGCAACAGTTCACAGGGGTTGCGCTCGT…
o__Bacteroidales, 1848175	1848175	k__Bacteria, p__Bacteroidetes, c__Bacteroidia, o__Bacteroidales, f__, g__, s__	2	0	1	0.2	0	0.421637	0	0	0	0	0	AGTCGAGGGGTAACAGGGGAGCTTGTCCCGCTGACGACGGCGCAGGGTGAGTAACGCGTATGCACCTACCCTTAACAGGAGGATAGCCCAGGGAAACTTGGATTAATACTCCATGGCTTCACAGAGTCGCATGGCTTTGTGGATAAAGTTCCGGCGGTTAAGGATGGGCATGCGTGCCATTAGCTAGTTGGTGTGGTAACGGCGCACCAAGGCAGCGATGGCTACGGGGTCTTAAAGGATGGTCCCGCACACTGGTACTGAGACACGGACCAGACTCCTACGGGAGGCAGCAGTGAGGAATATTGGTCAATGGGCGAGAGCCTGAACCAGCCATGCCGCGTGCAGGAAGACGGCCCTATGGGTTGTAAACTGCTTTATTACGGGAATAAAAGCAGATAC…
o__iii1-15, 722309	722309	k__Bacteria, p__Acidobacteria, c__Acidobacteria-6, o__iii1-15, f__, g__, s__	39	0	39	3.9	0	12.3329	0	0	0	0	0	AACGCTGGCGGCGTGCCTAATACATGCGAGTCGAACGCGAAAGTCCCGCAAGGGATCGGTAGAGTGGCAAACGGGTGAGTAACACGTGGGTGATCTGCCTTCGAGTGGGGGATAACGTCCCGAAAGGCACGCTAATACCGCATGACATCCTGCCCTTGAACGTGAGGAGATCAAGGCTGGGGATCGTAAGACCTAGCGCTTGAAGAGGGGCCCGCGTCCGATTAGCTAGTTGGTGAGGTAACGGCCCACCAAGGCGACGATCGGTAGCCGGCCTGAGAGGGCGGACGGCCACACTGGGACTGAGACACGGCCCAGACTCCTACGGGAGGCAGCAGTGGGGAATTGCTCGCTATGCGCGCAAGGATGACGACGCACCCCCGCGTGAAGCATGAAGATCTT…
c__Opitutae, 1972691	1972691	k__Bacteria, p__Verrucomicrobia, c__Opitutae, o__, f__, g__, s__	42	0	42	4.2	0	13.2816	0	0	0	42	0	AGCGGCAAACGGGTGCGTAACACGTGAGCAACTTTCCTGAAAGTGGGGGATAGCCCGCCGAAAGGCGGATTAATACCGCATGTGGAGTTCCTGGGCATCCAGAGATATCCAAAGCCGGGGACCTTCGGGCCCGGCGCTTTCAGATGGGCTCGCGGCCTATCAGCTTGTTGGCGAGGTAACGGCTCACCAAGGCTAAGACGGGTAGCTGACCTGAGAGGGTGGTCAGCCACACTGGGACTGAGATACGGCCCAGACACCTACGGGTGGCAGCAGTTTCGAATCATCGGCAATGGGCGAAAGCCTGACCGTGCGACGCCGCGTGGGGGATGAAGGTCCTCGGATCGTAAACCCCTGTCACCAGGGACTAAACCCGTCCGGTTAATACCCGGACGGCTGAAT…
f__Syntrophobacteraceae, 2215035	2215035	k__Bacteria, p__Proteobacteria, c__Deltaproteobacteria, o__Syntrophobacterales, f__Syntrophobacteraceae, g__, s__	17	0	17	1.7	0	5.37587	0	0	0	0	0	TGCTTAATACATGCAAGTCGAGCGCGAAAATGATCTTCGGGTCGTGAGTAGCGCGGCGTACGGGTGCGTAAGACGCGGGTGACCTATCCATGAGGCGGGGATAACCCAGCGAAAGCGGGGCTAATACCGGATGAGCCCACAGGCGGAAACGTGTGGGGGCAAAGGATGCAGTTTAGTAGCTGCATGTCCTCGTGGCGGGGCCCACGGCCTATCAGCTAGTTGGTGCGGTAATGGCGCACCAAGGCGAAGACGGGTAGCTGGTCTGAGAGGATGGCCAGCCACACGGGGACTGAGACACGGCCCCGACTCCTACGGGAGGCAGCAGTGGGGAATATTGGGCAATGGGCGCAAGCCTGACCCAGCGACGCCGCGTGGGTGATGAAGGCCTTCGGGTCGTAA…
f__Rhizobiaceae, 686593	686593	k__Bacteria, p__Proteobacteria, c__Alphaproteobacteria, o__Rhizobiales, f__Rhizobiaceae, g__, s__	9	0	9	0.9	0	2.84605	0	0	9	0	0	GAACGAACGCTGGCGGCGCGTCTTAAACATGCAAGTCGAACGAGAATCCCGATGCTTGCATTGGGAGGAGAGTGGCGAACGGGTGAGTAACACGTGGATAATCTGCCTCTAGGATTGGGATAACTACTCGAAAGGGTGGCTAATACCGAATAACATGGCACGCTACACAAGTAGTAGCCATTAAAGGTGGGGACCGCAAGGCCTACTACCTGGAGATGAGTCCGCGGCCCATTAGCTAGTTGGCGGGGTAACGGCCCACCAAGGCGATGACGGTTAGCTGGTCTGAGAGGATGATCAGCCACATTGGGACTGAGACACGGCCCAAACTCCTACGGGAGGCAGCAGTGGGGAATATTGGACAATGGGCGCAAGCCTGATCCAGCCATGCCGCGTGAGTGA…
f__Rhodothermaceae, 2334438	2334438	k__Bacteria, p__Bacteroidetes, c__[Rhodothermi], o__[Rhodothermales], f__Rhodothermaceae, g__, s__	49	0	49	4.9	0	15.4952	0	0	0	0	0	ACGCTGGCGGCGGGCTTAACACATGCAAGTCGGACGCTCCGGTTTTGGCCGGGGCGTGGCGCACGGGTGCGTAACACGTAGGTAACCTGCCCTCGAGTGGGGAATAACCCCGGGAAACCGGGGCTAATACCGCATACAGACTGGGAGCTGCATGGCTCTCAGTTGAAAGCCGTGCACCGGTGACGGTGCGGGCGCTCGGGGATGGGCCTGCGGCGGATTAGGTAGTTGGTGGGGTAAGGGCCTACCAAGCCTGCGATCCGTAGCTGGTCTGAGAGGATGATCAGCCACACTGGCACTGAGACACGGGCCAGACTCCTACGGGAGGCAGCAGTGAGGAATTTTGCGCAATGGAGGCAACTCTGACGCAGCCACGCCGCGTGCAGGAGGACGCCCCTACGG…
p__Proteobacteria, 742320	742320	k__Bacteria, p__Proteobacteria, c__, o__, f__, g__, s__	6	0	4	0.6	0	1.3499	0	0	0	2	0	AGAGTTTGATCCTGGCTCAGAATGAACGCTGGCGGCGTGCCTAACACATGCAAGTCGAACGAGAAATCTCCTGCTTGCAGGAGAGAGTAAAGTGGCGAACGGGTGAGTATCGCGTGGGTAATTTACCTCTGAATCCGGGATAACCCGCCGAAAGGCGTGCTAATACCGGATAATATCTTGCAGCTTAGGTTGTCAAGATCAAAGGTGGCCTCTACATGTAAGCTACCGTTTAGAGATAAGCCCGCGTGCCATTAGCTAGTTGGTGGGGTAATGGCCCACCAAGGCGACGATGGCTAGCTGGTCTGAGAGGATGATCAGCCACACTGGAACTGAGACACGGTCCAGACTCCTACGGGAGGCAGCAGTGAGGAATCTTGCGCAATGGGGGAAACCCTGACG…
f__Coxiellaceae, 773956	773956	k__Bacteria, p__Proteobacteria, c__Gammaproteobacteria, o__Legionellales, f__Coxiellaceae, g__, s__	2	0	2	0.2	0	0.632456	0	0	0	0	0	TGTTACGACTTCACCCTAGTCATGAACCATACCGTGGTAAGCGGCCCCCCGAAGGTTAGCCTACCTACTTCTGGTACAACCCACTCCCATGATGTGACGGGCGGTGTGTACAAGGCCCGGGAACGTATTCACCGCGGCGTTCTGATCCGCGATTACTAGCGATTCCAACTTCATGGAGTCGAGTTGCAGACTCCAATCCGGACTACGAACAGCTTATTAGGATTTGCTCCGCCTCACGACTTCGCGACCCGTTGTACTGCCCATTGTAGCACGTGTGTTGCCCTACTCATAAGGGCCATGATGACTTGACGTCGTCCCCACCTTCCTCCGGTTTATCACCGGCGGTCTCCCTAGAGTCCCCAACATAACTTGATGGTAACTAAGGATAGGGGTTGCGCT…
f__Rhodospirillaceae, 1124560	1124560	k__Bacteria, p__Proteobacteria, c__Alphaproteobacteria, o__Rhodospirillales, f__Rhodospirillaceae, g__, s__	4	0	4	0.4	0	1.26491	0	0	0	0	0	GCGGCTAATAACCGGATACAGTCCGCAAGGAGAAAGATTTATCAGCCGAGGGATCGGCCCGCGTCGGATTAGCTAGGTTCGTGGGGTAATGGCCCACCAAGGCTACGATCCTGTAGCTTGTCTGAGAGGATGATCAGCCACACTGGGACTGAGACACGGTCACCATACTCCTACGTGGAGTGCAGCAGTGGGGAATACTTGGACAATGGAGCGCAAGTCCTGATCCAGCTAATGCCGCGCTGAGTGATGAAGGTCCTTCGGGTTGTAAAGCTCTTCCACACGCGACGATTATTACGGTTGCGTGAGAAGAAGCCCCGGCTANCTTCGTGCCANGCAGCCGCGGTAATACGAAGGGGGCTAGCGTTNNTTCGGAATTACTGGGCGTCAAGGGACGACAGT…
g__Pseudomonas, 1137076	1137076	k__Bacteria, p__Proteobacteria, c__Gammaproteobacteria, o__Pseudomonadales, f__Pseudomonadaceae, g__Pseudomonas, s__	2	0	2	0.2	0	0.632456	0	0	2	0	0	GGTTACCTTGTTACGACTTCACCCCAGTCATGAATCACACCGTGGTAACCGTCCTCCCGAAGGTTAGACTAGCTACTTCTGGTGCAACCCACTCCCATGGTGTGACGGGCGGTGTGTACAAGGCCCGGGAACGTATTCACCGCGACATTCTGATTCGCGATTACTAGCGATTCCGACTTCACGCAGTCGAGTTGCAGACTGCGATCCGGACTACGATCGGTTTTCTGGGATTAGCTCCACCTCGCGGCTTGGCAACCCTCTGTACCGACCATTGTAGCACGTGTGTAGCCCAGGCCGTAAGGGCCATGATGACTTGACGTCATCCCCACCTTCCTCCGGGTTTGTCACCGGCAGTCTCCTTAGAGTGCCCACCATTACGTGCTGGTAACTAAAGACAAG…
c__SAR202, 1140189	1140189	k__Bacteria, p__Chloroflexi, c__SAR202, o__, f__, g__, s__	120	0	120	12	0	37.9473	0	0	0	0	0	AACGAACGCTGGCGGTGCGCTTAATGCATGCAAGTTGAACGAGAAAGATCTGATTCGTTGGATCTGGACAGTAGCAAACGGCTGAGTAACACGTAAGTGACCTGCCCCGAAGCGGGGGATAATCTCGAGAAATCGGGCTTAATACCGCGTAAGTCCCATTGATTACGGTCAATGGGGGAAAGGTATTTTGATTCGTTGAAATATCGCTTTGGGAGGGGCTTGCGGCCTATCAGGTAGTTGGTAAGGTAACTGCTTACCAAGCCTAAGACGGGTACCCGGTGTGAGAGCACGAACGGGCAGAGGGGGACTGAGACACGGCCCCCACTCCTACGGGAGGCAGCAGCAGGGAATCTTGCGCAATGGGCGAAAGCCTGACGCAGCGACACCGCGTGAGGGATG…
o__Stramenopiles, 836204	836204	k__Bacteria, p__Cyanobacteria, c__Chloroplast, o__Stramenopiles, f__, g__, s__	4	0	2	0.4	0	0.843274	0	0	0	0	2	AGAGTTTGATCCTGGCTCAGGATGAACGCTAGCGGCATGCCTAACACATGCAAGTCGTACGAAATTATTTTAGTGGCGGACGGGTGAGTAACGCGTGAGAATCTACCTTTAGGAAAGGAATATACATAATTAAATCCTTATACGCTTTACAGTGAAAAAAGAAATTTGCCTAGAGATGAGCTCGCGTCTGATTAGTTAGTTGGTGAGGTAATGGCTTACCAAGACGATGATCAGTAGTTGGTTTGAGAGGATGATCAGCCACATTGGAACTGAGACACGGTCCAAACTCCTACGGGAGGCAGCAGTGGGGAATTTTCTGCAATGGGCGCAAGCCTGACAGAGCAATGCCGCGTGAGGGATGACGGTCTTTGGATTGTAAACCTCTTTTTTCAAGGAGGA…
o__Bacteroidales, 1105185	1105185	k__Bacteria, p__Bacteroidetes, c__Bacteroidia, o__Bacteroidales, f__, g__, s__	2	0	2	0.2	0	0.632456	0	0	0	0	0	AGAGTTTGATCCTGGCTCAGGATAAACGCTAGCGGCAGGCCTAACACATGCAAGTCGGGGGAAAGAGTAGCAATACTTGAGACCGGCGCACGGGTGCGTAACGCGTATGAAACTTACCATATACAGGGGGATAGCTCTCGGAAACGGGAATTAATACCCCATTAAGTATTTATTTGGCATCATTTGAATATTAAAGATTAATCGGTATATGATGGTCATGCGTGCCATTAGCTAGTTGGTAGTGTAACGGACTACCAAGGCCACGATGGCTAGGGGCTCTGAGAGGAGAAACCCCCACACTGGTACTGAGACACGGACCAGACTCCTACGGGAGGCAGCAGTGAGGAATATTGGTCAATGGGCGCAAGCCTGAACCAGCCATGCCGCGTGAAGGAAGAC…
p__PAUC34f, 3174795	3174795	k__Bacteria, p__PAUC34f, c__, o__, f__, g__, s__	102	0	102	10.2	0	32.2552	0	0	0	0	0	CATGCAAGTCGCACGAGAAAGCACCTTCGGGGTGTGAGTAAAGTGGCGAACGGGTGAGTAACACGTGGGCAACCTGCCTTCGAGCGGTGGATAACCCTTCTAACGAGGGGCTAATACCGCATAACACTTTTGCGTCGCATGGCGCAATCGTCAAAGGCGGCCTCTACTTGTAAGCTGTCGCTCGAAGATGGGCCCGCGCTCCATTAGCTTGTTGGTGAGGTAACGGCTCACCAATGCTCCGATGGATAACCCGGCCTGAGAGGGGTGAATCGGCCACACTGGAACTGAGAGAAGGTCCAGTCCCCTACGGGGGCCAGCAGTCTAGAAATTTGCACAATGGACGAAAGTCTGATGCAGCGACGCCACGTGGAGGATGAAGCCTTTCGGGGTGTAAACTCC…
f__Desulfobacteraceae, 3608952	3608952	k__Bacteria, p__Proteobacteria, c__Deltaproteobacteria, o__Desulfobacterales, f__Desulfobacteraceae, g__, s__	24	0	24	2.4	0	7.58947	0	0	0	0	0	AGTGGCGAACGGGTGAGTAACGCGTGGGTAATCTATCCTTGAATTCGGGATAACTGACCGAAAGGTGAGCTAATACCGGGTAACATCGCATTTGGCTTGGNGGATGCGATCAAAGGCAGCCTCTACATGTAAGCTGTTGTTCGGGGAGGAGCCCGCGTACCATTAGCTTGTTGGTGGGGTAAGAGCTTACCAAGGCGACGATGGTTAGCTGGTCTGAGAGGATGATCAGCCACACTGGAACTGACACACGGTCCAGACTCCTACGGGAGGCAGCAGTGAGGAATTTTGCGCAATGGGGGAACCCTGACGCAGCAAACGCCGCGTGAGTGAAGAAGGCCTTCGGGTCGTAAAGCTCTGTCGGAGTGGGAAGAACCTGTGGCATTGTTAATTGACCATGTC…
f__Hyphomicrobiaceae, 729816	729816	k__Bacteria, p__Proteobacteria, c__Alphaproteobacteria, o__Rhizobiales, f__Hyphomicrobiaceae, g__, s__	10	0	10	1	0	3.16228	0	0	0	0	0	AGAGTTTGATCCTGGCTCAGAACGAACGCTGGCGGCAGGCTTAACACATGCAAGTCGAACGCACCTTCGGGTGAGTGGCAGACGGGTGAGTAACGCGTGGGAACCTTCCCTATGGTACGGAATAGCTCCGGGAAACTGGAATTAATACCGTATAAGCCCTTCGGGGGAAAGATTTATCGCCATAGGATGGGCCCGCGTCGGATTAGCTAGTTGGTAGGGTAATGGCCTACCAAGGCGACGATCCGTAGCTGGTCTTAGAGGATGATCAGCCACACTGGGACTGAGACACGGCCCAGACTCCTACGGGAGGCAGCAGTGGGGAATATTGGACAATGGGCGAAAGCCTGATCCAGCCATGCCGCGTGAGTGACGAAGGCCTCAGGGTTGTAAAACTCTTTT…
o__Solibacterales, 1121803	1121803	k__Bacteria, p__Acidobacteria, c__Solibacteres, o__Solibacterales, f__, g__, s__	20	0	20	2	0	6.32456	0	0	0	0	0	CTCGGGAAACCGGAGCTAATACCGCATAATCCTGAGAAGGGAAAGGCGCAANTCGCCGANAGAGGAGCCCGCGGNTGATTAGCTNGATGGTCGGGTAACGGCCTACCATGGCAGCGATCAGTAGTCCGGCNCTGAGAGGGCTACATCGGCCACACTGGCACTGAATACACGGGCCTAGTACTCCTACGGGAGGCAGCANTGGGGAATCTTGCGACANATGGTGTGGAAACCCTGATGCAGCTGATCGTCCGCGCTGAGCGATGAACGCCCTTCGGGGATGTAAAGCTCTTTCGGCAGGGACGATTGTTACGGATTCCTGCNGAAGAAGCTGCGGCTANCTACGTGCCACCAGCCGCGGTAATACGTAGCGCGCGAGCGTTGTTCGGAGTTCATTGGGGC…
g__Marichromatium, 1127469	1127469	k__Bacteria, p__Proteobacteria, c__Gammaproteobacteria, o__Chromatiales, f__Chromatiaceae, g__Marichromatium, s__	7	0	7	0.7	0	2.21359	0	0	0	0	0	TGGTAAAACGCCCTCCCGAAGGTTAAGCTATCTACTTCTGGTGCAACCAACTCCCATGGTGTGACGGGCGGTGTGTACAAGGCCCGGGAACGTATTCACCGCGACATTCTGATTCGCGATTACTAGCGATTCCGACTTCATGCAGTCGAGTTGCAGACTGCAATCCGGACTACGACCGGTTTTCTGTAGATTAGCTCCACGTCAAAGCTTTGCAACCCTCATGAACCGACCAATGTAGGCACGTGTCGCTAGACCAGCCCATAAGGGCCAGGATGACTTGCACGTCATTCCCCACCTGCCTCCGGTTTATCACCGGCAGGTCTCCTTAGAGTTCCCACCATAACGTGCTGGCAAGCTAAGGACAAGGGTTGCGCTCGTTACCGGGACTTAACCCAAACA…
o__Stramenopiles, 754800	754800	k__Bacteria, p__Cyanobacteria, c__Chloroplast, o__Stramenopiles, f__, g__, s__	6	0	6	0.6	0	1.89737	0	0	0	0	6	GGATGAACGCTGGCGGTATGCCTTACACATGCAAGTCGAACGGAAATTAGCTTCGGTTAATTTTAGTGGCGGACGGGTGAGTAACACGTGAGAATTCGCCTTTAGGAGGGGGATAACGGATGGAAACATTCGCTAAAACCCCATATGCCCCTGGGTGAAACAGAGGAGATAAGTAATACTGACTCACCTCTGCCTGAAGAGAAGCTCGCGGCTGATTAGCTAGTTGGTAGGGTAAAGGCCTACCAAGGCGACGATCAGTAGCTGGTCTGAGAGGACGATCAGCCACACTGGAACTGAGACACGGTCCAGACTCCTACGGGAGGCAGCAGTGAGGAATTTTCTGCAATGGGCGAAAGCCTGACAGAGCAATACCGCGTGAGGGATGAAGACTTACTGAGT…
f__Saprospiraceae, 4172519	4172519	k__Bacteria, p__Bacteroidetes, c__[Saprospirae], o__[Saprospirales], f__Saprospiraceae, g__, s__	8	0	8	0.8	0	2.52982	0	0	0	8	0	GACTTAGCCCTAGTTACCGGTTTACCTTAGACAGCTCCTCGCAATGTCACTGTCTTCAGTGCACCCCCGGCTTCCATGGCTTGACGGGCGGTGTGTACAATGTCCGGGAACGTATTCACCGCGCCGTGGCTGATGCGCGATTACTAGCGATTCCACCCTCATGGGGTCGAGTTCCAGACCCCAATCCGAACTGAGGCGCACTTTCTGAGATTGGCTCCGCCTCGCGGCTTCGCTACCCTCTGTATGCGCCATTGTAGCACGTGTGTAGCCCTAGGCATAATGGCCATGATGACTTGACGTCGTCCCCACCTTCCTCGCGGCTTGCGCCGGCAGTCTTTCCAGAGTCCCCATCTTATTGCTGGCAACTGGAAATAGGGGTTGCGCTCGTTGCGGGACTTA…
g__Vibrio, 661785	661785	k__Bacteria, p__Proteobacteria, c__Gammaproteobacteria, o__Vibrionales, f__Vibrionaceae, g__Vibrio, s__	29	0	23	2.9	0.5	7.10946	0	0	0	0	1	AGAGTTTGATCATGGCTCAGATTGAACGCTGGCGGCAGGCCTAACACATGCAAGTCGAGCGGAAACGAGTTAACAGACCCTTCGGGTAACGTTAACGGCGTCGAGCGGCGGACGGGTGAGTAATGCCTAGGAAATTGCCCTGATGTGGGGGATAACCATTGGAAACCGCATGATGCCTACGGGCCAAAGAGGGGGACCTTCGGGCCTCTCGCGTCAGGATATGCCTAGGTGGGATTAGCTAGTTGGTGAGGTAAGGGCTCACCAAGGCGACGATCCCTAGCTGGTCTGAGAGGATGATCAGCCACACTGGAACTGAGACACGGTCCAGACTCCTACGGGAGGCAGCAGTGGGGAATATTGCACAATGGGCGCAAGCCTGATGCAGCCATGCCGCGTGTG…
s__reticulatum, 4213092	4213092	k__Bacteria, p__Cyanobacteria, c__Chloroplast, o__Chlorophyta, f__Chlamydomonadaceae, g__Hydrodictyon, s__reticulatum	2	0	2	0.2	0	0.632456	0	0	2	0	0	TACCTTGTTACGACTTAAGATTAATCACAAACCAAACCGTTGGAACCCTCTTCATTTCTGTTAGAGTTAGCCACTTCGGGTTCAATCTGCTCTCGACCTTTGACGGGCGGTGTGTACAATCTTAGGGAACGTATTCACCGCCGTATAGCTGACCGGCGATTACTAGTGATTCCAACTTCATGTAGGCGAGTTGCAGCCTACAATCCGAACTGAGATTGAGTTTTCCAGATTCGCTCACCCTCACGGGGTTGCTGCCGATTGTCTCAACCATTGTATTACGTGTGTAGCCCAGGATGTAAGGGGCATGCTGACTTGACGTCATCCTCTCCTTCCTCCGAATTACTCCGGCAGTCTCTTTAGATTTTTTAACTAAAGACAAGGGTTGCGCTCGTTAAAAGA…
o__Legionellales, 4294568	4294568	k__Bacteria, p__Proteobacteria, c__Gammaproteobacteria, o__Legionellales, f__, g__, s__	30	0	30	3	0	9.48683	0	0	0	0	0	GAGTTTGATCCTGGCTCAGATTGAACGCTGGTGGCATGCCTAACACATGCAAGTCGAACGGTAGCAGGCAAATGCTTGCATTTGCGCTGACGAGTGGCGGACGGGTGAGTAATGCATAGGAACGTATCCTTTCGAGGGGGATAGCTTCGGGAAACTGAAGGTAATACCGCGTAATGCCTACGGGTTAAAGGTGGCGCAAGCTGTCGCGAAAGGGTTGGCCTATGTTAGATTAGCTTGATGGTGAGGTAATGGCTCACCATGGCTGCGATCTATAGCTGTTCTGAGAGGAAGATCAGCCACACTGGGACTGAGACACGGCCCAGACTCCTACGGGAGGCAGCAGTGGGGAATATTGGACAATGGGCGAAAGCCTGATCCAGCAATGCCACGTGTGTGAAG…
g__Geobacter, 4298715	4298715	k__Bacteria, p__Proteobacteria, c__Deltaproteobacteria, o__Desulfuromonadales, f__Geobacteraceae, g__Geobacter, s__	2	0	2	0.2	0	0.632456	0	0	2	0	0	AGAGTTTGATCCTGGCTCAGGATGAACGCTAGCGGGAGGCCTAACACATGCAAGTCGAACGGGATTGGTAGCAATACCATGAGAGTGGCGCACGGGTGAGTAACGCGTGCGCACGGGTGAGTAACGCGTATGCAACCTACCTGTAACAGAGGGATAGCCCATAGAAATGTGGATTAATATCTCATAGTTCTTTTGTTCCGCATGGGACGAAAGATAAAGCTCCGGCGGTTACAGATGGGCATGCGTGACATTAGCTAGTTGGTAAGGTAACGGCTTACCAAGGCTACGATGTCTAGGGGTTCTGAGAGGATGATCCCCCACACTGGTACTGAGACACGGACCAGACTCCTACGGGAGGCAGCAGTGGGGAATATTGCGCAATGGGCGCAAGCCTGACGC…
f__Oxalobacteraceae, 4304452	4304452	k__Bacteria, p__Proteobacteria, c__Betaproteobacteria, o__Burkholderiales, f__Oxalobacteraceae, g__, s__	17	0	12	1.7	0	3.94546	0	0	5	0	0	GAGTTTGATCCTGGCTCAGACTGAACGCTGGCGGCATGCTTTACACATGCAAGTCGAACGGCAGCGCGGGGCAACCTGGCGGCGAGTGGCGAACGGGTGAGTAATATATCGGAACGTACCCAGAAGTGGGGGATAACGTAGCGAAAGTTACGCTAATACCGCATACGATCTACGGATGAAAGTGGGGGACCTTCGGGCCTCATGCTTGTGGAGCGGCCGATATCTGATTAGCTAGTTGGTAGGGTAAAGGCCTACCAAGGCGACGATCAGTAGCTGGTCTGAGAGGACGACCAGCCACACTGGGACTGAGACACGGCCCAGACTCCTACGGGAGGCAGCAGTGGGGAATTTTGGACAATGGGCGCAAGCCTGATCCAGCAATGCCGCGTGAGTAAAGAA…
o__Bacteroidales, 4312690	4312690	k__Bacteria, p__Bacteroidetes, c__Bacteroidia, o__Bacteroidales, f__, g__, s__	2	0	2	0.2	0	0.632456	0	0	0	0	0	AGAGTTTGATCCTGGCTCAGGATGAACGCTAGCGGCAGGCTTAATACATGCAAGTCGAGGGGCAGCACGGGGAGCAATACCTGGTGGCGACCGGCGCACGGGGGCGTAACGCGTATGTAATCTACCATTAACCGGGGAATAGCCCAGAGAAATCTGGATTAATGCCCCATAGTATTATCGAAAGGCATCTTTTGATAATTAAAGCTCAGGCGGTTTTTGATGAACATGCGTGTCATTAGTTTGTTGGTGAGGTAACGGCTCACCAAGACTACGATGACTAGGGGGTCTGAGAGGATGATCCCCCACACTGGTACTGAGACACGGACCAGACTCTTACGGGAGGCAGCAGTGAGGAATATTGGGCAATGGAGGCAACTCTGAACCAGCCATGCCGCGTGC…
g__Fusibacter, 4314697	4314697	k__Bacteria, p__Firmicutes, c__Clostridia, o__Clostridiales, f__[Acidaminobacteraceae], g__Fusibacter, s__	2	0	2	0.2	0	0.632456	0	0	0	0	0	GGTTACCTTGTTACGACTTCACCCCAGTCATTGGTTTCACCTTCGACAGCTTCCTCCCTTACGGGTTGGACCACTGGCTTCGGGCGCCCCCAACTTCCATGGTGTGACGGGCGGTGTGTACAAGACCCGGGAACGCATTCACCGCGACATTCTGATTCGCGATTACTAGCAACTCCAACTTCATGTAGGCGAGTTGCAGCCTACAATCCGAACTGGGATCGGCTTTGGAGATTTGCTCCAGATCGCTCTTTCGCTGCCCGTTGTACCGACCATTGTAGCACGTGTGTAGCCCAGATCATAAGGGGCATGATGATTTGACGTCATCCCCACCTTCCTCCGTGTTATCCACGGCAGTCTGTTTAGAGTGCACAGCTTAACCTGTTGGCAACTAAACACAAG…
f__mitochondria, 4314929	4314929	k__Bacteria, p__Proteobacteria, c__Alphaproteobacteria, o__Rickettsiales, f__mitochondria, g__, s__	4	0	4	0.4	0	1.26491	0	0	0	0	4	ATGAGTTTGATCCTGGCTCAGGATGAACGCTAGTAGTATGCTTAACACATGCAAGTCGAACGGAAATTTTTTTCGTGGCGTACGGGTGAGTAAATGCAGAATTTTCCCTTTCAGTTCAGGACAAATAACGCTTTAAGCGTTAAAATACTGAATATTTTTAAAGGTTTACTCCGCTGAAAGATAAATCTGTTTAAGATTAGGTTGTTGGTAATTTAAAAGCTTACCAAGCCCATGATCTTTAGTTGGTCTGAGAGGACGATCAACCACACTGGAACTGAAACAAGGTCCAGGCTAATACGTTGGCCAGCAGTGAGGAATATTGGAGTCAATGAACGAAAGTTTGATCCAGCAATACTAACTGGGTGATGACGGCTTATCAAGTTGTAAGATCCTTTAATT…
c__PAUC37f, 4324993	4324993	k__Bacteria, p__Acidobacteria, c__PAUC37f, o__, f__, g__, s__	18	0	18	1.8	0	5.6921	0	0	0	0	0	AGAGTTTGATCCTGGCTCAGAATCAACGCTGGCGGCGTGCCTAACACATGCAAGTCGAACGTGAAAGTCCCGCAAGGGATAAGTAGAGTGGCGCACGGGTGAGTAACACGTGGATAACCTGCCGTCGAGTGGGGAATAACCCTCCGAAAGGAGGGCTAATACCGCATAATATTGATTAGCATAAGCTTTTCAATTAAAAGGATTTATTCGCTCGATGAGGGGTCCGCGGCTGATTAGCTTGTTGGTGAGGTAACGGCTCACCAAGGCAACAATCAGTAGCCGTCCTGAGAGGGAGCACGGCCACACTGGAACTGAGACACGGTCCAGACTCCTACGGGAGGCAGCAGTGGGGAATTTTTGGCAATGGGCGAAAGCCTGACCAAGCAACGCCGCGTGGGT…
o__Campylobacterales, 4325812	4325812	k__Bacteria, p__Proteobacteria, c__Epsilonproteobacteria, o__Campylobacterales, f__, g__, s__	96	0	72	9.6	1	22.3666	0	0	6	0	2	CACATGCAAGTCGAACGAGAACGGCTCTAGCTTGCTAGAGTGTCAGCTAAGTGGCGAACGGGTGAGTAATACATTGGTTAACGTGCCCCTAAGTTTGGGATAACAGTTGGAAACGACTGCTAATACCGGATACACCCTACGGGGGAAAGTGTTATAATAGCGCTTAGGGATCGGCCAATGGCCTATCAGCTAGTTGGTGAGGTAAGAGCTCACCAAGGCTATGACGGGTAGCTGGTTTGAGAGGATGATCAGCCACACTGGAACTGAGACACGGTCCAGACTCCTACGGGAGGCAGCAGTGGGGAATATTGCACAATGGACGAAAGTCTGATGCAGCAACGCCGCGTGGAGGATGACACATTTCGGTGCGTAAACTCCTTTTATATGAGAAGATAATGA…
f__Pelagibacteraceae, 4336814	4336814	k__Bacteria, p__Proteobacteria, c__Alphaproteobacteria, o__Rickettsiales, f__Pelagibacteraceae, g__, s__	2	0	2	0.2	0	0.632456	0	0	0	0	2	CCATTGTAGCACGTGTGTAGCCCAACACGTAAGGGCCATGAGGACTTGACGTCATCCCCACCTTCCTCCAGCTTATCACTGGCAGTTCTTTCAGAGTGCCCAACTAAATGGTAGCAACTAAAAGTGAGGGTTGCGCTCGTTGCGGGACTTAACCCAACATCTCACGACACGAGCTGACGACAGCCATGCAGCACCTGTGTTTCGTCCGGCCGAACCGAAAACTCTAATCTCTTAGAGTCGCGACGAACATGTCAAGTGTTGGTAAGGTTCTGCGCGTATCTTCGAATTAAACCACATGCTCCACTACTTGTGCGGGTCCCCGTCAATTCATTTGAGTTTTAACCTTGCGGTCGTACTCCCCAGGCGGTGTGTTTATTGCTTTCGCTGCGATACTGAAAA…
f__Syntrophobacteraceae, 4341659	4341659	k__Bacteria, p__Proteobacteria, c__Deltaproteobacteria, o__Syntrophobacterales, f__Syntrophobacteraceae, g__, s__	4	0	4	0.4	0	1.26491	0	0	0	0	0	GGCTACCTTGTTACGACTTCACCCCAGTCACCAGTCATAGCCATAGGGCGGCTGCCTCCCTTTAGGGGTTAGCGCACCGACTTCCGGTACAGCTGGCTTCCATGGTGTGACGGGCGGTGTGTACAAGGCCCGGGAACGTATTCACCGCGGCGTTCTGATCCGCGATTACTAGCGATTCCAACTTCATGGAGTCGAGTTGCAGACTCCAATCCGAACTGAGAGCGGTTTTTTGGGATTGGCTCCCCCTTGCGGGTTTGCAACCCTTTGTACCGCCCATTGTAGCACGTGTGTAGCCCTGGACATAAGGGCCATGATGACTTGACGTCGTCCCCACCTTCCTCCGGCTTAACGCCGGCAGTCCCCCTAGAGTGCCCAACTAAATGGTGGCAACTAAGGGCA…
c__Gemm-2, 4354637	4354637	k__Bacteria, p__Gemmatimonadetes, c__Gemm-2, o__, f__, g__, s__	14	0	14	1.4	0	4.42719	0	0	0	0	0	GCCTAACACATGCAAGTCGAACGAGGACCAGGTGCTTGCACCCCCAGCCGAGTGGCGGACGGGTGAGTAACACGTGACCAATCTGTCTCCGAGCGGGGGACAACCCGGGGAAACCTGGGCTAATACCGCATACAGCCCCATGGCCGCATGACCGTGGGGTGAAAGCAGGCCTCTACTTGTAAGCTTGCGCTCGGAGGGGAGGTCGCGGCGTATCAGCTAGTTGGTGAGGTAACGGCTCACCAAGGCGACGACGCGTAGCGGGGTCTGAGAGGACGACCCGCCACATTGGGACTGAGATACGGCCCAGACTCCTACGGGAGGCAGCTGTCGGGAAATTTTGCGCAATGTCCGAAAGGTTGACGCAGCGACGCCGCGTGTGGGACGAAGCTCTTCGGGGTG…
f__JTB36, 4374956	4374956	k__Bacteria, p__Proteobacteria, c__Deltaproteobacteria, o__Sva0853, f__JTB36, g__, s__	75	0	75	7.5	0	23.7171	0	0	0	0	0	GCTAGCGGTATGCTTTATACATGCAAGTCGAACGAGAAAGCCCTTTCGGGGGCCGGTAAAGTGGCGCACGGGTGAGTAATATACAGACAACCTACCTTTAAGTTTGGAATAACTTTTTGAAAGGGAAGCTAATACCAAATAACAGTTTTAGTCTAGTGACTAGAATTTGAAAGGCTTTTAGTCGCTTTGAAGATGGGTCTGTACGACATTAGCTTGTTGGTGGGGTAATGGCCTACCAAGGTGACGATGTCTAGCGGGTCTGAGAGGATGATCCGCCACACTGGAACTGAGACACGGTCCAGACTCCTACGGGAGGCAGCAGTAGGGAATCTTGCGCAATGGGCGAAAGCTTGACGCAGCAATACCGCGTGGATGAAGAAGGCTCTAGGGTCGTAAAGT…
f__Hyphomicrobiaceae, 4375477	4375477	k__Bacteria, p__Proteobacteria, c__Alphaproteobacteria, o__Rhizobiales, f__Hyphomicrobiaceae, g__, s__	8	0	7	0.8	0	2.20101	0	0	1	0	0	GGCGGTGTGTACAAGGCCCGGGAACGCATTCACCGCGTCATGCTGTTACGCGATTACTAGCGATTCCAACTTCATGCTCTCGAGTTGCAGAGAACAATCCGAACTGAGACGGCTTTTGGAGATTAGCTCCCTCTCGCGAGTTCGCTGCCCACTGTCACCGCCATTGTAGCACGTGTGTAGCCCAGCCCGTAAGGGCCATGAGGACTTGACGTCATCCCCACCTTCCTCTCGGCTTATCACCGGCAGTCCCCCTAGAGTGCCCAACTGAATGCTGGCAACTAAGGGCGAGGGTTGCGCTCGTTGCGGGACTTAACCCAACATCTCACGACACGAGCTGACGACAGCCATGCAGCACCTGTCCTGGCGTCCCCGAAGGGAACCATCCGTCTCCGAATGTAG…
o__TK10, 4393618	4393618	k__Bacteria, p__Chloroflexi, c__Ktedonobacteria, o__TK10, f__, g__, s__	5	0	5	0.5	0	1.58114	0	0	0	0	0	TTGCGCCAGCCGCTTCAGGTGTTGCCAACTTTGGTGGTGTGACGTGCGGTGTGTACAAGGCCCGAGAACGTATTCACCGCGGTATGCTGACCCACGGTTACTAGCAACTCCGTCTTCAGGGAGGCGAGTTGCAGCCTCCCATCCGTACTCCCGACCGGCTTTTGGGGATCCGCTCACGCTCGCGCGCTTGCTTCCCGTTGTACCGGCCATTGTAGCGTGTGTGTAGCCCAGGGCAATAAAGGCCATGCTGACTTGACATCATCCCCACCTTCCTCCGCGTTGCTCGCGGCAGTCCGACTAGATCTGCAACTAGCCGCAGGGGTTGCGCTCGTTGCGGGACTTAACCCAACACCTCACGGCACGAGCTGACGACCGCCATGCAGTACCAGTGTGCGCTCT…
s__amazonense, 4403441	4403441	k__Bacteria, p__Proteobacteria, c__Alphaproteobacteria, o__Rhodospirillales, f__Rhodospirillaceae, g__Azospirillum, s__amazonense	2	0	2	0.2	0	0.632456	0	0	0	0	0	GTATTCACCGCGGCGTGCTGATCCGCGATTACTAGCGATTCCAACTTCATGCACTCGAGTTGCAGAGTACAATCCGAACTGAGATGGCTTTTGGAGATTAGCTCCCCCTCACGAGGTCGCTGCCCACTGTCACCACCATTGTAGCACGTGTGTAGCCCAGCCCATAAGGGCCATGAGGACTTGACGTCATCCCCGCCTTCCTCCGGCTTGTCACCGGCAGTTTCTCCAGAGTGCCCAACTAAATGATGGCAACTGAAGATGGGGGTTGCGCTCGTTGCGGGACTTAACCCAACATCTCACGACACGAGCTGACGACAGCCATGCAGCACCTGTCTTACCGCCACCGAAGTGGAAAGTGCGTCTCCGCACCGGTCAGTAGATGTCAAGAGCTGGTAAGGT…
f__HTCC2089, 4413077	4413077	k__Bacteria, p__Proteobacteria, c__Gammaproteobacteria, o__HTCC2188, f__HTCC2089, g__, s__	35	0	24	3.5	0	7.98958	0	0	0	24	0	AGAGTTTGATCCTGGCTCAGATTGAACGTTGGCGGCAGCTTTCATACATGCAAGTCGAACGGGCAATCACCCTTCGGGGTGTGCGCGAGTGGCGGACGGGTGAGTAACGCGTAGGAATCTACCTAGTAGTGGGGAATAACGTCGGGAGACCGATGCTAATACCACATAAGACCTAAGGGTGAAAGCGGGGGATCTTCGGACCTCGCGCTATTAGATGAGCCTGCGTTAGATTTGCTTGTTGGTGGGGTAATGGCCTACCAAGGCGACGATCTATAGCTGGTCTGAGAGGACGATCAGCCACACTGGAACTGAGACACGGTCCAGACCGCTAAGGTGGGCAGCAGTAGAGAATTTTGCACAATGGGGGAAACCCAGATGCAGGCATGCCGCGTGTGTGAA…
c__At12OctB3, 4424926	4424926	k__Bacteria, p__Bacteroidetes, c__At12OctB3, o__, f__, g__, s__	196	0	196	19.6	0	61.9806	0	0	0	196	0	AGAGTTTGATCGTGGCTCAGGATGAACGCTAGCGGGGGGCCTAATACATGCAAGTCGAGCGATATTGATACTTTCGGGTATCATGAAAGCGGCGTACGGGTGAGTAACACGTATGCAACCTACCTTTATCTGGGAGATAGCCTGGCGAAAGCCGGAGTAATATTCCATAGCATTATGTAGTCGCATGATTATATAATTAAAGATTTATCGGATAAAGATGGGCATGCGTCCCATTAGTTAGTTGGTGAGGTAACGGCTCACCAAGACGTCGATGGGTAGCTGGTCTGAGAGGATGATCAGTCACACGGGCACTGAGACACGGGCCCGACTCCTACGGGAGGCAGCAGTAGGGAATATTGGGCAATGGAGGCAACTCTGACCCAGCCACCCCGCGTGAAG…
o__Acidimicrobiales, 4425448	4425448	k__Bacteria, p__Actinobacteria, c__Acidimicrobiia, o__Acidimicrobiales, f__, g__, s__	47	0	47	4.7	0	14.8627	0	0	0	0	0	GCTTAACACATGCAAGTCGAACGAGGTCCATCCTCACTTCGGTGAGGTGAAGACCTAGTGGCGAACGGGTGAGGGACACGTGACGAACCTGCCCCGGACTCTGGGATAACAGGAGGAAACTCCTGCTAATACCGGATGTCCCTGTCATCTGGCATCAGGAGATGGGGAAAGCTCTGGCGGTCCGGGAGGGCGTCGCGGCCTATCAGCTTGTTGGCGGGGTAACGGCCCACCAAGGCGTCGACGGGTAGCTGGTCTGAGAGGACGATCAGCCACACTGGGACTGAGACACGGCCCAGACTCCTACGGGAGGCAGCAGTGGGGAATCTTGCGCAATGGGCGAAAGCCTGACGCAGCAACGCCGCGTGGGGGATGAAGGCTCTCGGGTTGTAAACTCCTTTC…
c__Gemm-2, 4431899	4431899	k__Bacteria, p__Gemmatimonadetes, c__Gemm-2, o__, f__, g__, s__	2	0	2	0.2	0	0.632456	0	0	0	0	0	GCTACCTTGTTACTACTTCGCCCCAGTTACCAAATTTGCCTTCGGCTGCTCCCTCCCGAGGGTTGGGTCACAGACTTCGGGCACTCCCGGCTTCCATGGCGTGACTGGCGGTGCGTACAAGGCCCGGGAACGTATTCACCGTGGCGTGGCTGATCCACGATTACTAACGATTCCGACTTCATGCAGTCGAGTTACAGACTACAATCCGAACTTATACCAGCTTTTTGGGATTCGCTCACCCTCGCAGGCTCGCAGCCCTTTGTGCTGGCCATTGTAGCACGTGTGTAGCCCCAAGCGTAAGGGCCATGATGACTTGTCTTCATCCCCACCTTCCTCCTGTTTATCACCGGCAACCCCCATGAGTCCCCGACATTACTCGCTGGCAACATAAGGCAAGGG…
f__Caldilineaceae, 4436468	4436468	k__Bacteria, p__Chloroflexi, c__Anaerolineae, o__Caldilineales, f__Caldilineaceae, g__, s__	10	0	10	1	0	3.16228	0	0	0	0	0	GGCTACCTTGTTACGACTTAGTCCCAGTCATCAGTCCCACCCTAGGCAGCTCCCTCCTTGCGGTTAGGTCACCGACTTCAGGTGTTACCAACTTCCATGACTTGACGGGCGGTGTGTACAAGACCCGGGAACGGTATTCAACGCAGTATGGCTGACCTGCGTTTACTAGCAACTCCGGCTTCATGCAGGCGAGTTGCAGCCTGCAATCCGAACTACGAACCGTTTTGGTGGGATTGGCTTCAGATTGCTCTTTGGCTGCCCATTGTACGGCCCATTGTAGCGTGTTAGTAGCCCTGGATATAAGGGTCATGCTGACTTGACATCGTCCTCACCTTCCTCCGATGTATTATCGGCAGTCTCGCTAGACACTTGTAACTAACGACGAGGGTTGCGCTCGTT…
f__Saprospiraceae, 4443936	4443936	k__Bacteria, p__Bacteroidetes, c__[Saprospirae], o__[Saprospirales], f__Saprospiraceae, g__, s__	148	0	148	14.8	0	46.8017	0	0	0	0	0	ACGCTGGCGGCGTGCCTAATACATGCAAGTCGCACGAGAAAGTAAGCTTGCTTTACGAGTAAAGTGGCGCACGGGTGAGTAATGCATAAGTAATCTACCTTCGAAACTGGGACAACCTTCCGAAAGGGGGGCTAATACCGGATAAGACCACGATATACATTATAGTGGTAAAAGATGACCTCTGCTTGCAAGTTATCATTTGAAGATGAGCTTATGTCCTATCAGCTTGTTGGTGGGGTAAAGGCCTACCAAGGCTATGACGGGTACCTGGTCTGAGAGGATGACCAGGCACACTGGTACTGAGACACAGACCCGACTCCTACGGGAGGCAGCAGTAAGGAATATTGGACAATGGGCGCGAGCCTGATCCGGCCATCCCGCGTGCAGGATGACTGCCCT…
s__thermopalmarium, 610967	610967	k__Bacteria, p__Firmicutes, c__Clostridia, o__Clostridiales, f__Clostridiaceae, g__Clostridium, s__thermopalmarium	14	0	14	1.4	0	4.42719	0	0	14	0	0	AGAGTTTGATCCTGGCTCAGGACGAACGCTGGCGGCGTGCCTAACACATGCAAGTCGAGCGAGAAGAGTTCCTTCGGGAGTAATTCTAGCGGCGGACGGGTGAGTAACACGTGGGCAACCTGCCTTAGTGAGGGGGATAGCCTCCCGAAAGGGAGATTAATACCGCATAACATTATTCTATCGCATGATAGAATAATCAAAGGAGCAATCCGCACTAAGATGGGCCCGCGGCGCATTAGCTAGTTGGTGAGGTAACGGCTCACCAAGGCGACGATGCGTAGCCGACCTGAGAGGGTGATCGGCCACATTGGAACTGAGACACGGTCCAGACTCCTACGGGAGGCAGCAGTGGGGAATATTGCGCAATGGGGGAAACCCTGACGCAGCAACGCCGCGTGA…
f__Methylophilaceae, 4460175	4460175	k__Bacteria, p__Proteobacteria, c__Betaproteobacteria, o__Methylophilales, f__Methylophilaceae, g__, s__	2	0	1	0.2	0	0.421637	0	0	0	0	1	CCACCGTGGTAATCGTCCTCCTTGCGGTTACCACTAATAAAAATATCTGGTGGAACCCACTCCCATGGTGTGACGGGCGGTGTGTACAAGGCCCGGGAACGTATTCACCGCGACATGCTGATCCGCGATTACTAGCGATTCCGACTTCATGCAGTCGAGTTGCAGACTGCAATCCGGACTACGATCGGCTTTCTGGGATTGGCTCCCCCTCGCGGGTTGGCAACCCTCTGTACCGACCATTGTATTACGTGTGAAGCCCTGGCCATAAGGGCCATGAGGACTTGACGTCATCCCCACCTTCCTCCGGTTTGTCACCGGCAGTCCCAATAAAGTGCCCAACTAAATGATGGCAATTATTGGCAAGGGTTGCGCTCGTTGCGGGACTTAACCCAACATCTC…
f__Clostridiaceae, 4467331	4467331	k__Bacteria, p__Firmicutes, c__Clostridia, o__Clostridiales, f__Clostridiaceae, g__, s__	4	0	4	0.4	0	1.26491	0	0	0	0	0	GGTTACCTTGTTACGACTTCACCCCAATCATCGGCCCCACCTTCGACGGCTTGTTCCGTTAGGTTACTACACCGGCTTCGGGTGTTGCAGACTTTCGTGGTGTGACGGGCGGTGTGTACAAGGCCCGGGAACGTATTCACCGCGGTATGCTGACCCGCGATTACTAGCGATTCCGACTTCATGTAGGCGAGTTGCAGCCTACAATCCGAACTGAGACCTGCTTTTTGGGATTGGCTTCACCTCGCGGCTTCGCTACCCTTTGTACAGGCCATTGTAGCACGTGTGTAGCCCAGGTCATAAAGGGCATGATGATTTGACGTCATCCCCACCTTCCTCCGGTTTATCACCGGCAGTCTCCTTAGAGCTCGCCATCACGCGTTAGCAACTAAACACAGGGGT…
g__Candidatus Entotheonella, 4471194	4471194	k__Bacteria, p__Proteobacteria, c__Deltaproteobacteria, o__[Entotheonellales], f__[Entotheonellaceae], g__Candidatus Entotheonella, s__	4	0	4	0.4	0	1.26491	0	0	0	0	0	GGCTACCTTGTTACGACTTCACCCCAATCACTCCGCATACCTTCGGCGCCTGCCTCCCTTGCGGGTTGGCTCAGCGACTTCGGGTACACGCAGCTTTCGTGGTGTGACGGGCGGTGTGTACAAGGCCCGGGAACGTATTCACCGGAGCGTGCTGATCTCCGATTACTAGCGATTCCAGCTTCAGGCCGGCGAGTTGCAGCCGACCATCCGAACTGGGGCCAGGTTTTTGGGATTCGCGTCTTCTTGCGAAGTAGCAGCCCTTTGTCCTGGCCATTGTAGCACGTGTGTAGCCCTAGGCATAAAGGCCATGAGGACTTGACGTCATCCCCACCTTCCTCCCCGTTAACCGAGGCAGTCCCCTCAGAGTGCCCGGCTCGACCCGGTAGCAACAGAGGGCAG…
m64483e_231014_083539/132188732/ccs	m64483e_231014_083539/132188732/ccs	N/A	2	0	2	0.2	0	0.632456	0	0	2	0	0	GGCTACCTTGTTACGACTTCACTCCAGTCGAGAACCTTCCCCTCATACAGCGTTCAATACACTCACAAAGAGTATGGAATCCATAACATTCTTTCGTGAAGGATACTGTTCAACTGGCTTTCAAGGCAAGTCCTCTCCCAGAGTGTGACGGGCGATGTGTACAAGGCTCAGGTACAAATTCACCGTGCCATGCTGATACACGATTACTGGCAATTCCAACTTCATGAAGTCGAGTTGCAGACTTCAATCCGAACTGCGATAAGGTTTATGGTCTTGCGCCGACTTGCGTGTTTGCATCATATTGTCCTTATCATTGTAGCACGGCTGTAGCCCATTCCATAAGGGCCATGAGGACTTGACGTCATCCCCTCCTTCCTCAAGAGTTTCTCCTGCAGTACA…
